# Supplementary material for: Performance evaluation of the Asante Rapid Recency Assay for verification of HIV diagnosis and detection of recent HIV-1 infections: Implications for epidemic control
Source: PLOS Glob Public Health. 2022 May 3;2(5):e0000316. doi: 10.1371/journal.pgph.0000316 (PMC10021762; doi:10.1371/journal.pgph.0000316)
Supplement: S1 Data — (XLSX) [file pgph.0000316.s001.xlsx]

## Sheet: 1500 Merged arranged
			Serotyping			LAg Avidity EIA		Asante
Sample #	CDC ID	HIV Status	HIV-1 OD	HIV-2 OD	Multispot Classification	LAg ODn	LAg Classification	Long Term Line	Verification Line	Visual Interpretation
1	06-US-0091	N						2.37658	0.845098	Neg
2	CDC 240	P			1	5.43	LT	5.65987	6.19921	LT
3	07-CI-0497	N						1.36173	0.778151	Neg
4	06-CI-0026	N						1.17609	0.30103	Neg
5	06-KE-0578	N						1.07918	1.41497	Neg
6	06-KE-0104	N						1.39794	0.60206	Neg
7	06-US-0086	N						2.85854	1.79239	Neg
8	07-CI-0235	P			1	4.94	LT	3.87547	5.84638	LT
9	CDC 257	P			1	3.82	LT	3.94211	5.69482	LT
10	06-SA-0026	P			1	5.64	LT	5.00403	6.12982	LT
11	06-KE-0563	N						1.49136	0.60206	Neg
12	06-KE-0176	P			1	4.56	LT	5.62818	6.22519	LT
13	07-CI-0345	P			1	2.9	LT	4.12411	5.46018	LT
14	06-TH-9	N						2.74351	1.81291	Neg
15	06-US-0236	P			1	4.83	LT	4.54073	6.32921	LT
16	07-CI-0413	N						1.41497	1.04139	Neg
17	06-KE-0201	P			1	3.95	LT	4.08203	5.60647	LT
18	07-CI-0294	N						0.778151	1.80618	Neg
19	06-TH-0138	P			1	3.62	LT	3.70518	6.12024	LT
20	07-CI-0161	P			1	5.78	LT	4.79851	5.46386	LT
21	06-US-0078	N						1.30103	1.14613	Neg
22	06-TH-0199	P			1	3.68	LT	4.89893	6.2516	LT
23	07-CI-0070	N						1.44716	1.11394	Neg
24	06-TH0-120	P			1	4.39	LT	4.64584	5.87074	LT
25	06-SA-0139	P			1	2.81	LT	2.81967	5.33433	Recent
26	06-TH-17	N						1.30103	1	Neg
27	06-TH-0098	P			1	4.35	LT	4.69787	6.15577	LT
28	06-KE-0035	N						1.11	3.10487	Recent
29	07-CI-0423	N						1.0815	2.67625	Neg
30	CDC 264	N						0.845098	2.40993	Neg
31	07-CI-0514	N						0.69897	0.845098	Neg
32	06-SA-0155	P			1	2.07	LT	3.68913	5.10733	LT
33	06-KE-0436	N						0.90309	1	Neg
34	07-CI-0470	N						0.90309	1	Neg
35	07-CI-0216	P			1	5.05	LT	5.01825	6.13873	LT
36	CDC 270	P			1	4.26	LT	4.1805	5.65106	LT
37	06-KE-0501	N						1.04139	0.845098	Neg
38	06-SA-0091	P			1	1.91	RECENT	3.77026	5.86618	LT
39	06-US-0017	N						1.23045	0.778151	Neg
40	06-KE-0301	N						0.778151	1.72428	Neg
41	06-KE-0528	N						0.60206	0.90309	Neg
42	07-CI-0100	P			1	5.31	LT	3.52413	5.636	LT
43	06-KE-0039	N						0.954243	0.69897	Neg
44	06-TH-127	P			1	4.03	LT	4.43875	5.91992	LT
45	06-KE-0518	N						0.845098	0.69897	Neg
46	06-KE-148	P			1	4.52	LT	5.0494	6.13983	LT
47	07-CI-0244	N						0.90309	1.04139	Neg
48	06-KE-0363	N						1.14613	0.90309	Neg
49	07-CI-0093	N						1.32222	2.05308	Neg
50	06-KE-0119	N						0.477121	1.32222	Neg
51	06-SA-0106	P			1	3.92	LT	4.65214	6.1699	LT
52	07-CI-0389	N						0.477121	0.90309	Neg
53	06-KE-0005	N						1.07918	1.11394	Neg
54	06-US-0201	P			1	5.55	LT	5.12869	5.80165	LT
55	06-KE-0378	N						0.69897	1.80618	Neg
56	07-CI-0205	P			1	4.09	LT	4.93581	6.24645	LT
57	06-KE-0431	N						0.90309	0.954243	Neg
58	07-CI-0032	N						1.27875	2.14922	Neg
59	06-SA-0054	P			1	3.38	LT	2.89438	4.88963	LT
60	06-SA-0168	P			1	4.02	LT	4.86525	6.28658	LT
61	07-CI-0399	P			1	5.03	LT	4.75316	5.49927	LT
62	06-SA-0119	P				0.02	RECENT	1.13725	1.2155	Neg
63	06-US-0178	N						0.778151	1.85126	Neg
64	06-KE-0562	N						1.11394	0	Neg
65	06-KE-0307	N						1.14613	0.845098	Neg
66	07-CI-0519	N						1.25527	0.954243	Neg
67	07-CI-0174	P			1	5.37	LT	5.28005	6.32988	LT
68	06-KE-0425	N						0.90309	0.30103	Neg
69	06-KE-0423	N						1.43136	1.27875	Neg
70	06-KE-0239	N						1	1.38021	Neg
71	06-KE-0174	P			1	1.17	RECENT	2.49113	5.07425	Recent
72	06-CI-0211	P			1	3.77	LT	5.28249	6.12399	LT
73	06-US-0206	P			1	0.4	RECENT	1.14613	3.32201	Recent
74	06-KE-0360	N						1.49136	1.44716	Neg
75	06-UG-0019	P			1	4.26	LT	4.43775	5.83646	LT
76	06-SA-0100	P			1	4.73	LT	3.99374	5.78704	LT
77	06-KE-0089	N						0.477121	0.845098	Neg
78	07-CI-0283	N						1.83885	2.63347	Neg
79	06-KE-0430	P			1	5.64	LT	4.92101	6.03008	LT
80	06-US-0137	N						0	1	Neg
81	06-TH-0169	P			1	0.91	RECENT	2.84075	4.54613	LT
82	06-KE-0247	P			1	5.43	LT	4.54199	5.81926	LT
83	07CI-0277	P			1	4.62	LT	4.67295	6.15704	LT
84	07-CI-0536	N						2.32634	2.13033	Neg
85	06-KE-0111	N						2.16435	0.90309	Neg
86	06-KE-0162	N						1.6721	0.845098	Neg
87	06-KE-0439	N						1.6902	0	Neg
88	07-CI-0061	N						1.43136	1.86332	Neg
89	07-CI-0472	N						1.14613	1.25527	Neg
90	06-SA-0104	P			1	3.81	LT	4.38743	5.4284	LT
91	06-SA-0063	P			1	3.92	LT	4.112	5.46793	LT
92	06-KE-0016	N						0.954243	0.60206	Neg
93	06-KE-0309	N						0	1.25527	Neg
94	06-CI-0116	P	2.34	2.798	Dual	3.8503	LT	3.75082	5.60252	LT
95	06-KE-0354	N						1.86332	0.69897	Neg
96	06-SA-0167	P			1	1.54	RECENT	2.33041	4.58247	Recent
97	06-TH-32	N						1.70757	1.91908	Neg
98	06-KE-0213	N						1.08262	2.5845	Neg
99	07-CI-0119	N						1.07918	0.477121	Neg
100	06-UG-0023	P			1	1.23	RECENT	2.87	5.33512	LT
101	06-UG-0021	P			1	2.71	LT	2.99	5.02013	LT
102	06-KE-0120	N						0.477121	1.04139	Neg
103	06-KE-0517	N						2.54654	1.04139	Neg
104	06-TH-44	N						1.07918	0.845098	Neg
105	06-KE-0056	N						1.20412	2.34044	Neg
106	06-TH-58	N						1	1.32222	Neg
107	06-KE-0121	N						0.90309	1.49136	Neg
108	06-KE-0222	P			1	5.07	LT	5.07899	6.40964	LT
109	06-TH-172	P			1	1.12	RECENT	2.35411	4.25057	Recent
110	07-CI-0381	N						1.14613	1.17609	Neg
111	07-CI-0370	N						1.01388	2.78575	Neg
112	06-KE-0128	N						2.22531	1	Neg
113	06-KE-0557	N						1.23045	1.38021	Neg
114	06-KE-0380	N						1	0.30103	Neg
115	CDC 273	P			1	3.43	LT	3.92732	5.69652	LT
116	06-US-0168	N						0.778151	1.30103	Neg
117	06-US-0213	P			1	3.5	LT	3.77026	6.37287	LT
118	06-KE-0049	P			1	5.26	LT	4.67893	5.87024	LT
119	06-SA-0116	P			1	3.29	LT	3.24788	5.7785	LT
120	07-CI-0223	N						1.04139	0.477121	Neg
121	06-UG-0010	P			1	0.65	RECENT	1.54407	4.00655	Recent
122	06-KE-0555	N						1.20412	1.5563	Neg
123	CDC 214	P			1	3.51	LT	3.2395	5.56525	LT
124	06-KE-0112	N						1.32222	0.90309	Neg
125	06-KE-0273	N						1.32222	1.11394	Neg
126	06-SA-0078	P			1	3.6	LT	4.47369	6.29909	LT
127	06-TH-26	N						0.69897	1.23045	Neg
128	06-US-0112	N						0.90309	0.778151	Neg
129	07-CI-0082	N						1.30103	2.37107	Neg
130	06-SA-0090	P			1	2.6	LT	3.87237	5.72225	LT
131	06-KE-0153	N						1.04139	2.12057	Neg
132	06-TH-149	P			1	3.5	LT	4.07719	5.28825	LT
133	07-CI-0110	P			1	4.64	LT	4.64575	6.34095	LT
134	06-SA-0008	P			1	3.27	LT	2.71183	4.63317	Recent
135	06-TH-34	N						0.30103	0.69897	Neg
136	06-TH-0178	P			1	2.22	LT	2.72433	5.3275	Recent
137	07-CI-0195	P			1	4.47	LT	5.22036	5.94668	LT
138	06-KE-0084	N						1.07918	1.27875	Neg
139	06-KE-0242	N						1.14613	2.64444	Neg
140	07-CI-0092	N						1.32222	0.845098	Neg
141	06-KE-0361	N						1.34242	1.9345	Neg
142	06-TH-136	P			1	4.26	LT	5.26692	5.97938	LT
143	07-CI-0398	N						1.23045	1	Neg
144	06-KE-0024	N						0.778151	1.04139	Neg
145	06-TH-168	P			1	3.9	LT	4.80927	6.1952	LT
146	06-TH-0083	P			1	1.81	RECENT	3.26767	4.71567	LT
147	07-CI-0254	P			1	3.74	LT	4.46718	5.41659	LT
148	06-TH-18	N						1.39794	1.20412	Neg
149	06-US-0085	N						0.90309	0.845098	Neg
150	06-KE-0071	N						0.90309	2.02938	Neg
151	06-US-0129	N						0.954243	0.845098	Neg
152	06-CI-0011	N						1	0.69897	Neg
153	06-KE-0476	N						0.845098	0.30103	Neg
154	06-SA-0073	P			1	4.72	LT	4.7434	5.76505	LT
155	06-TH-42	N						0.69897	0.778151	Neg
156	06-KE-0291	N						1.23045	1.59106	Neg
157	06-KE-0217	N						0.954243	0.90309	Neg
158	06-KE-0181	N						1.41497	2.42488	Neg
159	06-CI-0013	N						1.14613	1.61278	Neg
160	06-KE-0521	N						0.30103	0.954243	Neg
161	06-KE-0530	N						1.07918	1.61278	Neg
162	07-CI-0273	P			1	4.34	LT	3.71625	4.83534	LT
163	06-TH-65	N						1	0.30103	Neg
164	07-CI-0043	N						1.57978	0.778151	Neg
165	06-US-0175	N						0.954243	2.57287	Neg
166	06-TH-0186	P			1	2.81	LT	3.68735	5.13093	LT
167	06-KE-0340	N						1.07918	1.34242	Neg
168	06-KE-0069	N						1.20412	1.8451	Neg
169	06-KE-0141	P			1	5.37	LT	4.85041	6.29554	LT
170	06-KE-0293	N						1.44716	0.845098	Neg
171	07-CI-0063	P			1	5.56	LT	4.78827	5.88593	LT
172	06-TH-166	P			1	0.75	RECENT	1.11394	4.19791	Recent
173	07-CI-0256	N						0.778151	1.23045	Neg
174	06-CI-0279	P	0.132	1.945	HIV-2			1.95904	4.66942	Recent
175	06-US-0179	N						0.60206	1.11394	Neg
176	06-US-0195	N						0.60206	1.17609	Neg
177	06-KE-0168	N						0.778151	2.22531	Neg
178	06-US-0100	N						1.23045	0.845098	Neg
179	06-KE-0298	N						0.60206	0.845098	Neg
180	06-US-0216	P			1	5.4	LT	4.63012	6.22987	LT
181	06-TH-0143	P			1	4.98	LT	5.03507	6.02744	LT
182	06-KE-0435	N						0.60206	1.69897	Neg
183	06-KE-0573	N						0.954243	1.4624	Neg
184	06-TH-0184	P			1	2.22	LT	2.92083	4.71467	LT
185	07-CI-0198	P			1	4.52	LT	4.28758	5.53308	LT
186	06-TH-0086	P			1	4.21	LT	5.00615	6.15673	LT
187	06-KE-0156	N						0	2.32634	Neg
188	06-KE-0434	N						1.04139	0.30103	Neg
189	07-CI-0172	P			1	3.18	LT	3.03638	5.13688	LT
190	06-KE-0368	N						1.30103	0.60206	Neg
191	06-US-0159	N						0.90309	0.845098	Neg
192	07-CI-0288	N						0.845098	0.845098	Neg
193	06-SA-0013	N						1.20412	0.477121	Neg
194	06-SA-0098	P			1	4.1	LT	4.15506	6.02109	LT
195	06-KE-0281	N						1.4624	2.08636	Neg
196	06-KE-0537	N						1.00713	1.971	Neg
197	06-SA-0044	P			1	6.33	LT	4.28914	5.47549	LT
198	07-CI-0416	N						1.20412	1.23045	Neg
199	06-KE-0037	N						1.04139	1	Neg
200	06-US-0219	P			1	5.43	LT	4.50659	5.64892	LT
201	06-KE-0580	N						1.17609	2.02938	Neg
202	06-US-0023	N						1.39794	0.778151	Neg
203	06-US-0126	N						0.845098	1.17609	Neg
204	06-TH-60	N						1.39794	1.04139	Neg
205	06-TH-0142	P			1	0.8	RECENT	2.23805	5.39546	Recent
206	07-CI-0169	N						0.845098	1.74036	Neg
207	07-CI-0459	N						1.30103	1.30103	Neg
208	06-KE-0474	P			1	4.52	LT	3.89293	4.99532	LT
209	06-KE-0429	N						0.60206	1.82607	Neg
210	06-KE-0063	N						0.90309	2.716	Neg
211	06-KE-0212	N						1	0.90309	Neg
212	07-CI-0281	N						1.79934	0.90309	Neg
213	06-TH-0073	P			1	3.97	LT	4.58619	6.16433	LT
214	06-KE-0139	N						0.90309	0.90309	Neg
215	07-CI-0079	N						1.39794	1.23045	Neg
216	06-KE-0042	N						0.477121	0.778151	Neg
217	CDC 227	P			1	3.74	LT	3.76812	5.31853	LT
218	06-TH-0180	P			1	0.92	RECENT	2.41987	4.226	Recent
219	06-KE-0565	N						0.954243	2.3927	Neg
220	06-TH-0188	P			1	1.09	RECENT	2.54825	4.1265	Recent
221	06-US-0142	N						0.90309	1	Neg
222	06-KE-0588	N						0.778151	0.69897	Neg
223	06-CI-0175	P	1.637	2.693	Dual	4.008	LT	2.7555	5.54817	Recent
224	06-KE-0320	N						1	0.30103	Neg
225	06-KE-0184	P			1	2.16	LT	3.70449	5.43787	LT
226	06-KE-0576	N						1.89209	1.61278	Neg
227	06-SA-006	P			1	1.63	RECENT	3.0325	4.99517	LT
228	07-CI-0511	N						1.20412	2.45637	Neg
229	06-KE-206	P			1	5.33	LT	4.66289	6.19159	LT
230	06-TH-0117	P			1	4.77	LT	5.78602	6.22576	LT
231	CDC 249	P			1	4.81	LT	5.2515	6.21017	LT
232	06-KE-0536	N						1.07918	1.20412	Neg
233	06-SA-0065	P			1	2.46	LT	4.00788	6.19808	LT
234	07-CI-0207	N						1.17609	1.54407	Neg
235	06-US-0156	N						0.90309	1.04139	Neg
236	06-KE-0568	N						0.954243	0.60206	Neg
237	06-KE-0270	N						0.60206	0.477121	Neg
238	06-US-0045	N						1	0.90309	Neg
239	06-KE-544	P			1	4.79	LT	3.63612	5.92863	LT
240	07-CI-0228	P			1	5.32	LT	4.91382	5.79979	LT
241	06-US-0058	N						1.11394	1.07918	Neg
242	07-CI-0305	N						1.69897	0.90309	Neg
243	06-CI-0106	P	1.967	1.781	Dual	4.05433	LT	3.05167	6.09267	LT
244	CDC 260	N						0.970125	2.57912	Neg
245	07-CI-0159	P			1	3.12	LT	3.70783	4.93664	LT
246	07-CI-0342	P			1	4.61	LT	3.96161	4.97892	LT
247	06-TH-0194	P			1	0.95	RECENT	2.21748	4.29469	Recent
248	07-CI-0206	P			1	3.49	LT	3.98173	5.58619	LT
249	06-US-0042	N						0.69897	0.778151	Neg
250	06-SA-0089	P			1	2.86	LT	3.72567	6.14231	LT
251	06-KE-0052	N						0.778151	1.43136	Neg
252	06-SA-0010	P			1	3.08	LT	4.57481	6.35243	LT
253	06-KE-0510	P			1	4.61	LT	4.46145	5.32251	LT
254	07-CI-0197	P			1	5.76	LT	5.66236	6.25843	LT
255	06-KE-0251	N						0.90309	1.716	Neg
256	06-TH-2	N						1.4624	1.17609	Neg
257	06-SA-0007	P			1	4.69	LT	4.73582	5.938	LT
258	06-SA-003	P			1	2.15	LT	4.34749	5.95579	LT
259	06-TH-0084	P			1	3.69	LT	4.05572	6.07055	LT
260	06-TH-0144	P			1	2.15	LT	2.80475	4.49287	Recent
261	07-CI-0046	N						0.60206	1.44716	Neg
262	06-SA-0129	P			1	4.48	LT	4.72884	5.68292	LT
263	06-CI-0164	P	0.032	0.392	HIV-2			1.11394	4.17745	Recent
264	06-KE-0330	N						0.60206	2.21484	Neg
265	07-CI-0328	P			1	5.01	LT	4.75231	5.52861	LT
266	06-TH-5	N						0.69897	1	Neg
267	06-KE-0171	N						0.60206	1.63347	Neg
268	06-TH-0185	P			1	1.24	RECENT	1.95675	5.34337	Recent
269	06-KE-0392	N						0.30103	1.77085	Neg
270	07-CI-0481	N						0.82625	2.00287	Neg
271	06-KE-0209	P			1	4.6	LT	4.1086	5.32567	LT
272	06-US-0214	P			1	3.28	LT	3.86213	5.78067	LT
273	06-US-0094	N						0.845098	1.99123	Neg
274	CDC 251	P			1	4.86	LT	5.22569	5.89844	LT
275	06-KE-0252	N						1	1.20412	Neg
276	06-KE-0245	N						0.69897	1.97313	Neg
277	07-CI-0512	N						1.07918	0.69897	Neg
278	06-SA-0143	P			1	2.15	LT	2.956	4.64817	LT
279	07-CI-0453	N						0.477121	1	Neg
280	06-KE-0163	N						1.04139	0.845098	Neg
281	06-CI-0019	N						0.477121	1.5682	Neg
282	06-TH-0107	P			1	3.07	LT	4.1692	6.19628	LT
283	07-CI-0038	N						1.62325	0.90309	Neg
284	07-CI-0138	N						0.845098	0.477121	Neg
285	06-KE-0405	P			1	4.67	LT	4.23325	5.06057	LT
286	06-US-0002	N						0.477121	0.778151	Neg
287	06-KE-0531	N						0.845098	1.43136	Neg
288	07-CI-0329	N						0.778151	1.73239	Neg
289	06-KE-0545	N						0.954243	0.845098	Neg
290	07-CI-0476	N						0.778151	1.5563	Neg
291	06-KE-0302	N						1.04139	0.30103	Neg
292	07-CI-0105	P			1	3.09	LT	3.87134	5.48547	LT
293	06-SA-0094	P			1	3.34	LT	3.96605	5.90512	LT
294	07-CI-0157	P			1	4.49	LT	4.79126	5.84598	LT
295	06-TH-0147	P			1	2.11	LT	2.80067	4.55383	Recent
296	CDC 235	P			1	4.07	LT	4.07784	6.00892	LT
297	06-SA-0113	P			1	4.42	LT	4.75131	6.28811	LT
298	06-UG-0022	P			1	3.18	LT	4.85478	6.10988	LT
299	06-KE-0510	N						1.07918	1.20412	Neg
300	07-CI-0304	P			1	4.81	LT	5.00283	6.09345	LT
301	06-KE-0566	N						0.30103	0.954243	Neg
302	06-SA-0066	P			1	4.5	LT	5.30567	6.06584	LT
303	06-SA-0125	P			1	5.49	LT	5.23942	6.25016	LT
304	06-KE-0058	N						1.17609	1.79239	Neg
305	06-KE-0264	N						0.60206	0	Neg
306	06-KE-0459	N						0.69897	1	Neg
307	06-US-0109	N						1.04139	0.954243	Neg
308	07-CI-0334	N						0.69897	1.20412	Neg
309	06-TH-20	N						1.27875	1.11394	Neg
310	06-US-0105	N						1.11394	1	Neg
311	07-CI-0316	P			1	3.6	LT	3.46	5.34667	LT
312	06-KE-0467	N						1.17609	0.69897	Neg
313	07-CI-0044	N						0.90309	0.954243	Neg
314	07-CI-338	P			1	4.62	LT	4.51786	5.71404	LT
315	06-US-0170	N						1.32222	0	Neg
316	06-KE-0509	N						1.51851	0.30103	Neg
317	07-CI-0516	N						1.11394	0.778151	Neg
318	06-KE-0157	N						0.90309	0.477121	Neg
319	06-SA-0142	P			1	5.3	LT	5.30195	6.0915	LT
320	CDC 213	P			1	3.24	LT	4.06629	5.17934	LT
321	06-US-0232	P			1	4.58	LT	4.7315	6.28574	LT
322	06-US-0074	N						1.14613	1.4624	Neg
323	06-KE-0143	N						1.85126	1.61278	Neg
324	06-KE-0445	N						1.20412	0.90309	Neg
325	06-SA-0056	P			1	1.75	RECENT	3.0875	4.92483	LT
326	06-KE-0134	N						1.11394	1.57978	Neg
327	06-SA-0036	P			1	4.82	LT	4.85363	6.07386	LT
328	06-SA-0027	P			1	4.22	LT	3.91666	5.48943	LT
329	06-KE-0348	N						0.69897	0.69897	Neg
330	06-KE-0319	N						1.54407	2.11394	Neg
331	07-CI-0231	N						2.49831	1.8451	Neg
332	06-SA-0035	P			1	3.92	LT	4.44212	5.67924	LT
333	06-KE-0065	N						1.25527	1.716	Neg
334	06-TH-0153	P			1	3.14	LT	3.83078	5.64825	LT
335	06-TH-0071	P			1	4.57	LT	4.78131	6.16454	LT
336	06-TH-0154	P			1	3.96	LT	5.23743	6.16348	LT
337	06-KE-0451	N						0.477121	0.954243	Neg
338	06-US-0138	N						0.90309	0.30103	Neg
339	06-US-0220	P			1	4.01	LT	4.0525	6.20788	LT
340	07-CI-0341	P			1	4.48	LT	4.14501	5.43149	LT
341	06-US-0185	N						0	2.26951	Neg
342	07-CI-0226	P			1	3.71	LT	3.63699	5.77746	LT
343	06-TH-00167	P			1	1.45	RECENT	2.13988	4.43345	Recent
344	06-KE-0299	N						0.60206	0.845098	Neg
345	06-SA-0012	P			1	1.08	RECENT	1.17609	3.65639	Recent
346	06-KE-0178	N						0.845098	1.07918	Neg
347	06-KE-0116	N						1.39794	1.23045	Neg
348	06-KE-0185	N						1	0.90309	Neg
349	06-TH-0105	P			1	4.74	LT	4.96975	5.72156	LT
350	06-SA-0032	P			1	4.43	LT	4.87702	6.21164	LT
351	07-CI-0321	P			1	4.81	LT	4.03635	5.68599	LT
352	06-KE-0432	N						1.27875	1.04139	Neg
353	06-US-0193	N						0.30103	1.14613	Neg
354	06-TH-0177	P			1	3.7	LT	4.38835	5.27359	LT
355	06-CI-0408	P	2.375	3.088	Dual	2.912	LT	2.56317	5.80717	Recent
356	06-KE-0261	N						0.845098	2.17026	Neg
357	06-KE-0535	N						2.04139	0.30103	Neg
358	06-KE-0374	N						1.39794	2.734	Neg
359	07-CI-0057	N						2.08991	2.04922	Neg
360	06-KE-0290	N						1.23045	1.99123	Neg
361	06-TH-0130	P			1	4.75	LT	5.03865	6.10431	LT
362	06-TH-0116	P			1	3.99	LT	4.70234	5.79232	LT
363	06-UG-0016	N						0.69897	0	Neg
364	07-CI-0065	P			1	4.96	LT	4.98847	6.04294	LT
365	06-KE-0229	P				0.34	RECENT	1.05262	1.0535	Neg
366	07-CI-0402	N						0.90309	0.60206	Neg
367	07-CI-0382	N						0.30103	1.25527	Neg
368	06-US-0049	N						0.477121	1.50515	Neg
369	06-KE-0350	N						0.69897	1.04139	Neg
370	07-CI-0104	P			1	4.64	LT	4.55768	5.6601	LT
371	07-CI-0527	N						1	1	Neg
372	07-CI-0488	N						1.39794	1.11394	Neg
373	07-CI-0077	P			1	3.98	LT	2.26483	5.15067	Recent
374	07-CI-0260	N						0.60206	2.70842	Neg
375	06-KE-0543	P			1	5.01	LT	4.3355	5.31215	LT
376	06-KE-0540	N						0.778151	0.60206	Neg
377	06-KE-0347	N						1	0.954243	Neg
378	06-KE-0412	N						0.954243	0.60206	Neg
379	07-CI-0031	N						0.845098	1.04139	Neg
380	07-CI-0238	P			1	4.52	LT	3.62775	6.01388	LT
381	06-KE-0550	N						1.07918	0.845098	Neg
382	06-KE-0327	N						1	0.954243	Neg
383	06-KE-0012	N						0.90309	0.69897	Neg
384	06-CI-0016	N						1.17609	1.57978	Neg
385	07-CI-0475	N						1.30103	2.04139	Neg
386	06-TH-0126	P			1	4.38	LT	4.77863	6.00276	LT
387	06-KE-0399	P			1	2.2	LT	2.04483	4.87183	Recent
388	06-KE-0570	N						0.60206	1.716	Neg
389	06-KE-0054	N						1.04139	1.95424	Neg
390	06-TH-0176	P			1	3.55	LT	4.60283	5.60185	LT
391	06-KE-0496	N						1.32222	0.90309	Neg
392	06-KE-0504	N						2.3032	1.94939	Neg
393	07-CI-0388	N						0.954243	1.77815	Neg
394	06-US-0192	N						0.954243	1.54407	Neg
395	07-CI-0224	P			1	2.86	LT	3.74092	5.23716	LT
396	06-KE-0322	N						0.954243	1	Neg
397	07-CI-199	P			1	5.7	LT	3.25975	5.36863	LT
398	06-KE-0028	N						0.954243	0.845098	Neg
399	06-KE-0460	N						0.60206	0.477121	Neg
400	06-KE-0438	N						1.36173	2.11394	Neg
401	07-CI-0484	N						2.26245	1.5563	Neg
402	06-KE-0204	N						1	1.97313	Neg
403	06-TH-53	N						1.14613	0.954243	Neg
404	06-US-0107	N						0.90309	1.38021	Neg
405	06-US-0151	N						2.06446	0.778151	Neg
406	07-CI-0325	P			1	4.72	LT	5.64612	6.20619	LT
407	06-KE-0410	N						1.20412	1.64345	Neg
408	06-KE-0232	P			1	4.79	LT	4.41275	5.90235	LT
409	06-KE-0569	N						0.90309	0.845098	Neg
410	06-KE-0584	N						1.27875	0.30103	Neg
411	06-SA-0050	P			1	0.9	RECENT	1.85325	3.92475	Recent
412	06-KE-0227	P			1	4.76	LT	5.02105	6.17282	LT
413	07-CI-0053	N						1.20412	1.32222	Neg
414	06-SA-0046	P			1	2.81	LT	2.725	4.52133	Recent
415	06-TH-0132	P			1	1.34	RECENT	2.95083	4.55567	LT
416	06-KE-0108	N						1.11394	1.61278	Neg
417	06-KE-0456	N						1.04139	1.4624	Neg
418	06-SA-0162	P			1	3.5	LT	4.19926	5.99468	LT
419	06-TH-38	N						0.778151	0.778151	Neg
420	06-KE-0074	N						1.34242	0.954243	Neg
421	CDC 226	P	2.251	0.197	1	1.38137	RECENT	2.90183	4.881	Recent
422	06-US-0184	N						1.23045	1.27875	Neg
423	06-US-0204	P	2.895	2.008	Dual	4.79222	LT	5.01362	6.40854	LT
424	06-TH-0156	P			1	4.6	LT	3.194	5.226	LT
425	06-SA-0085	P			1	2.99	LT	3.60509	6.05502	LT
426	06-KE-0082	N						0.845098	1	Neg
427	07-CI-0344	P			1	3.31	LT	3.1645	5.47783	LT
428	06-KE-0147	N						0.90309	0.954243	Neg
429	06-KE-0285	N						1.07918	1.69897	Neg
430	07-CI-0236	N						1.23045	0.954243	Neg
431	06-KE-0220	N						1.36173	0.69897	Neg
432	06-KE-0070	N						1.47712	1.38021	Neg
433	06-KE-0158	N						0.778151	2.1271	Neg
434	07-CI-0156	P			1	3.21	LT	2.7255	4.43133	LT
435	06-KE-0109	N						1.25527	0.69897	Neg
436	06-SA-0137	P			1	0.6	RECENT	2.43833	5.05367	Recent
437	07-CI-0272	N						1.07918	0.778151	Neg
438	06-SA-0072	P			1	5.83	LT	4.60843	6.04322	LT
439	06-TH-0170	P			1	0.5	RECENT	1.04139	3.41797	Recent
440	06-TH-21	N						1	1.44716	Neg
441	07-CI-0099	N						1.77238	4.058	Recent
442	06-KE-0265	N						0.477121	1.07918	Neg
443	06-KE-0275	P			1	4.75	LT	4.29743	5.69761	LT
444	06-CI-0024	N						0.69897	1.60206	Neg
445	06-US-0101	N						0.90309	1.07918	Neg
446	06-US-0146	N						1.38021	1.94939	Neg
447	06-US-0059	N						0.845098	1.23045	Neg
448	06-US-0062	N						0.778151	1.04139	Neg
449	06-KE-0205	N						0.60206	2.53908	Neg
450	06-SA-0023	P			1	6.76	LT	4.74508	5.88914	LT
451	07-CI-0067	N						0.90309	2.27184	Neg
452	06-UG-0025	P			1	5.01	LT	4.44595	6.07307	LT
453	06-CI-0027	N						0.30103	0.90309	Neg
454	06-KE-0586	N						1.14613	0	Neg
455	06-SA-0171	P			1	1.9	RECENT	2.09912	3.67338	Recent
456	07-CI-0292	N						0.845098	1.79239	Neg
457	06-KE-0388	N						1	1.36173	Neg
458	06-KE-0339	N						0.60206	0.69897	Neg
459	06-UG-0024	N						1.17609	1	Neg
460	06-KE-0262	N						1.23045	1.07918	Neg
461	06-TH-139	P			1	4.44	LT	5.27335	6.15732	LT
462	06-US-0043	N						1	1.60206	Neg
463	07-CI-0109	P			1	3.59	LT	2.85533	4.52233	Recent
464	06-SA-0147	P			1	5.59	LT	4.45028	5.77843	LT
465	07-CI-0432	N						1.04139	0.90309	Neg
466	07-CI-0233	P			1	5.83	LT	4.6385	5.50571	LT
467	06-CI-0178	P	2.955	0.546	1	4.69722	LT	3.1975	5.36833	LT
468	06-SA-0068	P			1	3.88	LT	4.43933	5.86763	LT
469	06-SA-0164	P	0.382	0.088	1	3.49575	LT	3.12267	5.644	LT
470	06-KE-0099	N						1.04139	2.34044	Neg
471	06-SA-0146	P			1	6.65	LT	4.76121	5.23291	LT
472	07-CI-0176	N						0.60206	1.04139	Neg
473	07-CI-0059	P			1	4.73	LT	5.15214	6.0387	LT
474	06-TH-0193	P			1	5.89	LT	5.16583	5.80613	LT
475	06-TH-0174	P			1	3.14	LT	3.67403	4.4268	LT
476	06-US-0115	N						0.845098	1	Neg
477	06-CI-0018	N						1.044	1.26012	Neg
478	06-KE-0337	N						1.11394	1.17609	Neg
479	06-US-0077	N						0.477121	0.477121	Neg
480	06-KE-0271	N						0.954243	2.31806	Neg
481	06-TH-103	P			1	0.75	RECENT	1.95975	4.2785	Recent
482	06-KE-0592	N						1.53148	0.69897	Neg
483	06-KE-0457	N						1.04937	1.966	Neg
484	06-KE-0462	N						0.69897	1.85733	Neg
485	07-CI-0262	N						0.90309	2.06819	Neg
486	07-CI-0080	N						1.14613	2.19312	Neg
487	07-CI-234	P			1	6.51	LT	5.22425	6.21529	LT
488	06-SA-28	P			1	5.68	LT	4.49027	5.72942	LT
489	07-CI-0358	N						1.50515	2.22789	Neg
490	06-TH-3	N						1.04139	2.03743	Neg
491	06-KE-0506	N						1.27875	0.90309	Neg
492	06-KE-0314	N						0.30103	0.778151	Neg
493	07-CI-241	P			1	2.78	LT	2.75883	5.11967	Recent
494	06-TH-155	P			1	0.55	RECENT	2.49487	5.213	Recent
495	06-SA-0042	N						0.477121	1.27875	Neg
496	06-US-0114	N						0.69897	0.90309	Neg
497	06-SA-71	P			1	5.21	LT	4.79603	6.25346	LT
498	06-US-0104	N						0.90309	1.77085	Neg
499	06-KE-0495	N						1.25527	1.20412	Neg
500	06-US-0081	N						1	0.60206	Neg
501	06-TH-80	P			1	4.16	LT	3.92096	5.87693	LT
502	06-KE-0511	N						1.32222	1.14613	Neg
503	07-CI-0322	N						1.44716	2.30103	Neg
504	CDC 267	N						1.50515	0.845098	Neg
505	06-KE-0173	N						0	0.477121	Neg
506	06-US-0035	N						0.60206	1.17609	Neg
507	06-TH-85	P			1	3.21	LT	3.9208	5.50948	LT
508	06-SA-93	P			1	2.88	LT	2.862	5.6555	Recent
509	06-KE-0349	N						0.60206	1.49136	Neg
510	06-US-224	P			1	6.29	LT	5.13725	6.33266	LT
511	06-KE-0333	N						0.845098	2.09691	Neg
512	07-CI-0375	N						1	2.27646	Neg
513	06-TH-94	P			1	2.04	LT	4.87182	5.27925	LT
514	06-TH-35	N						1.04139	0.845098	Neg
515	06-KE-0561	N						1.43136	1.4624	Neg
516	06-US-0133	N						1.14613	1.77085	Neg
517	07-CI-0268	N						0.668125	2.04762	Neg
518	06-KE-0267	N						0.60206	1.77815	Neg
519	CDC 256	P			1	7.01	LT	4.42215	4.93985	LT
520	07-CI-232	P			1	1.5	RECENT	2.56917	4.84617	Recent
521	06-SA-126	P			1	5.56	LT	4.10223	5.89869	LT
522	06-KE-0520	N						0.30103	1.04139	Neg
523	07-CI-354	P			1	4.29	LT	4.69189	5.85145	LT
524	06-US-0181	N						1.32222	1.82607	Neg
525	06-US-0163	N						1.04139	1.11394	Neg
526	06-UG-0001	N						0.60206	0.845098	Neg
527	06-KE-0064	N						0	0.60206	Neg
528	06-US-0160	N						0.954243	1.20412	Neg
529	06-KE-0493	N						1.14613	1.17609	Neg
530	06-TH-123	P			1	6.22	LT	3.95472	5.14921	LT
531	06-TH-201	N						1.27875	1.98677	Neg
532	06-US-240	P			1	0.86	RECENT	0.90309	3.33706	Recent
533	06-US-0174	N						0.845098	1.11394	Neg
534	06-SA-05	P			1	4.29	LT	4.51862	5.80597	LT
535	06-SA-70	P			1	1.5	RECENT	2.36549	5.50526	Recent
536	06-US-0019	N						1.39794	0.60206	Neg
537	06-KE-0219	N						1.11394	1.50515	Neg
538	07-CI-0148	N						1.62325	0.954243	Neg
539	06-SA-134	P			1	0.55	RECENT	1.14613	3.15229	Recent
540	CDC 248	P			1	4.75	LT	4.46888	5.69352	LT
541	06-KE-0441	N						1.14613	2.55871	Neg
542	07-CI-0041	N						0.60206	0.69897	Neg
543	07-CI-0229	N						1.25527	1.20412	Neg
544	06-KE-0519	N						0.778151	1.89209	Neg
545	06-UG-13	P			1	5.22	LT	4.67285	5.6668	LT
546	07-CI-0271	N						0.60206	1.60206	Neg
547	07-CI-360	P			1	4.58	LT	3.97179	6.07611	LT
548	06-KE-0051	N						1.07918	0	Neg
549	06-TH-52	N						0.69897	1	Neg
550	06-TH-190	P			1	1.73	RECENT	2.88617	4.8095	Recent
551	07-CI-291	P			1	6.21	LT	5.01902	5.76323	LT
552	07-CI-0467	N						1.09925	2.285	Neg
553	06-US-0183	N						0.845098	0.69897	Neg
554	06-US-0173	N						1.07918	1.50515	Neg
555	06-KE-0211	N						0.778151	0.845098	Neg
556	07-CI-0330	N						0.954243	1.93952	Neg
557	07-CI-0167	N						0.845098	2.18184	Neg
558	06-KE-0004	N						1.15088	2.23612	Neg
559	06-US-0096	N						0.90309	0.90309	Neg
560	06-KE-0335	N						0.60206	0.477121	Neg
561	CDC 278	P			1	5.26	LT	4.00788	6.29576	LT
562	06-KE-396	P			1	2.52	LT	1.57333	5.985	Recent
563	06-TH-122	P			1	3.77	LT	3.46217	5.192	LT
564	06-TH-96	P			1	3.46	LT	3.7623	6.29522	LT
565	06-KE-0246	N						1.6721	2.07188	Neg
566	06-TH-22	N						1.44716	0.60206	Neg
567	07-CI-0306	N						1.17609	0.60206	Neg
568	06-SA-131	P			1	2.23	LT	3.44913	5.03438	LT
569	07-CI-0392	N						1.20412	1.5682	Neg
570	06-SA-52	P			1	5.24	LT	3.77895	5.58532	LT
571	06-KE-0280	N						1	0.778151	Neg
572	CDC 269	P			1	2.3	LT	4.02123	6.06492	LT
573	06-SA-21	P			1	5.5	LT	5.08958	5.90339	LT
574	06-SA-0017	P	2.603	1.903	1	4.71342	LT	3.81465	5.24281	LT
575	07-CI-339	P			1	4.96	LT	4.33688	5.35714	LT
576	07-CI-0196	N						1.99564	2.74194	Neg
577	06-US-0038	N						1.51851	0.477121	Neg
578	06-SA-38	P			1	5.42	LT	3.82549	5.03271	LT
579	06-SA-48	P			1	6.38	LT	5.43958	5.98884	LT
580	07-CI-0385	N						1.07918	0.477121	Neg
581	06-KE-0370	N						1.62325	0.778151	Neg
582	07-CI-0495	N						0.921125	2.99175	Recent
583	07-CI-0454	N						1.14613	0.90309	Neg
584	06-SA-99	P			1	3.23	LT	4.30918	5.40465	LT
585	06-KE-0020	N						1.32222	1	Neg
586	07-CI-374	P			1	5.81	LT	4.65657	5.4688	LT
587	06-KE-0346	N						1.6721	1.20412	Neg
588	06-KE-0017	N						1.11394	1	Neg
589	06-KE-138	P			1	4.11	LT	3.75997	5.58546	LT
590	07-CI-165	P			1	4.53	LT	3.06275	4.86362	LT
591	06-SA-140	P			1	3.64	LT	4.06867	5.69625	LT
592	06-TH-25	N						0.778151	0.477121	Neg
593	06-KE-0107	N						0.90309	1.79934	Neg
594	06-UG-4	P			1	7.1	LT	4.54263	6.11059	LT
595	06-US-0072	N						1.04139	1.65321	Neg
596	06-US-0054	N						0.845098	1.50515	Neg
597	06-KE-0468	N						1.14613	1.07918	Neg
598	07-CI-190	P			1	3.1	LT	2.7355	4.2495	Recent
599	06-KE-0167	N						1.04139	0.778151	Neg
600	06-TH-181	P			1	0.44	RECENT	1.11394	3.53084	Recent
601	06-KE-0341	N						1.44716	1.17609	Neg
602	07-CI-343	P			1	5.6	LT	4.75021	5.99482	LT
603	07-CI-0257	N						2.86153	1.38021	Neg
604	06-CI-0363	P	0.083	2.81	HIV-2			1.14613	5.12032	Recent
605	06-TH-148	P			1	1.75	RECENT	3.458	5.332	REcent
606	06-SA-122	P			1	3.13	LT	2.9585	4.80933	LT
607	07-CI-0414	N						1.38021	1.04139	Neg
608	06-US-0110	N						1.04139	0.69897	Neg
609	07-CI-0427	N						0.845098	1.90309	Neg
610	06-KE-0547	N						1.38021	1.11394	Neg
611	06-KE-0351	N						1.22762	1.62363	Neg
612	06-KE-0342	N						1.14613	0.778151	Neg
613	07-CI-0091	N						0.477121	1	Neg
614	06-TH-204	N						1.30103	1	Neg
615		P			1	2.2	LT	2.99512	4.73062	LT
616	07-CI-0055	N						1.07918	2.51983	Neg
617	06-KE-0283	N						1.36173	1.34242	Neg
618	07-CI-0312	N						1.38021	1.30103	Neg
619	06-US-0102	N						0.69897	0.954243	Neg
620	06-KE-142	P			1	4.46	LT	4.20817	5.55687	LT
621	06-US-0176	N						1.11394	0.954243	Neg
622	07-CI-0246	N						1.1235	3.17687	Recent
623	06-CI-0009	N						1.25527	1.5563	Neg
624	06-KE-0546	N						0.69897	1.17609	Neg
625	06-UG-11	P			1	7.09	LT	5.57888	6.25906	LT
626	06-TH-78	P			1	4.2	LT	4.14712	5.52423	LT
627	276	P			1	5.93	LT	3.61333	5.3975	LT
628	06-TH-61	N						1.23045	2.04532	Neg
629	06-KE-0189	N						0	1.20412	Neg
630	07-CI-0303	N						0.477121	2	Neg
631	06-US-0013	N						1.54407	0.30103	Neg
632	06-KE-0131	N						0.69897	0.954243	Neg
633	06-KE-0050	N						0.477121	1.79934	Neg
634	06-SA-166	P			1	3.08	LT	4.40166	5.49727	LT
635	06-SA-188	P			1	0.21	RECENT	0.69897	4.72125	Recent
636	07-CI-0069	N						0.30103	1.68124	Neg
637	06-KE-0585	N						0	0.845098	Neg
638	06-SA-086	P			1	5.33	LT	4.69997	5.81615	LT
639	06-KE-0190	N						1	1.88081	Neg
640	06-SA-45	P			1	6.26	LT	4.3076	5.85986	LT
641	06-UG-0015	N						2.38202	1.68124	Neg
642	06-CI-0015	N						1.38021	0.477121	Neg
643	06-KE-0487	N						1.74036	2.21748	Neg
644	07-CI-0129	N						1.14613	1.5563	Neg
645	06-SA-161	P			1	5.54	LT	4.87402	6.17642	LT
646	06-US-0147	N						1.20412	1.04139	Neg
647	06-KE-0503	N						1.07918	0.69897	Neg
648	06-KE-0062	N						1.38021	1.47712	Neg
649	06-TH-182	P			1	0.57	RECENT	2.218	4.19	Recent
650	06-KE-0304	N						0.90309	0.90309	Neg
651	06-US-0048	N						0.954243	1.38021	Neg
652	06-KE-0583	N						0.778151	0.845098	Neg
653	06-KE-199	P			1	6.02	LT	4.4129	5.84752	LT
654	06-KE-0398	N						1.24063	2.5995	Neg
655	06-US-203	P			1	6.76	LT	5.55784	6.13496	LT
656	07-CI-191	P			1	2.31	LT	3.7743	4.78603	LT
657	06-TH-198	P			1	4.32	LT	4.67795	6.18396	LT
658	06-CI-0391	P	0.063	2.55	HIV-2			1.20412	4.88328	Recent
659	07-CI-0517	N						0.845098	1.25527	Neg
660	06-KE-0170	N						0.778151	0.954243	Neg
661	06-TH-79	P			1	1.07	RECENT	2.362	4.58	Recent
662	06-US-0060	N						1.44716	0.69897	Neg
663	06-US-60	P			1	4.75	LT	4.73102	6.07622	LT
664	06-KE-0297	N						0.69897	0	Neg
665	06-TH-16	N						1.27875	0.845098	Neg
666	07-CI-0285	N						0.60206	0.778151	Neg
667	06-KE-0515	N						1.14613	2.549	Neg
668	06-KE-0484	N						1.41497	2.3962	Neg
669	06-UG-0026	N						1.34242	2.13354	Neg
670	06-CI-0192	N						0.60206	1.96848	Neg
671	06-KE-0508	N						0.60206	1.73239	Neg
672	06-TH-151	P			1	5.8	LT	5.99606	6.38032	LT
673	06-KE-18	P			1	6.81	LT	5.25785	5.5902	LT
674	06-US-0044	N						1.41497	1	Neg
675	07-CI-0240	P				0.36	RECENT	1.34912	2.83038	Neg
676	06-KE-0395	N						1.60206	2.50379	Neg
677	06-KE-0006	N						0.30103	2.5977	Neg
678	06-TH-131	P			1	4.87	LT	5.53488	6.28084	LT
679	06-KE-144	P			1	4.71	LT	3.92983	5.59667	LT
680	06-TH-106	P			1	2.99	LT	4.18732	5.7292	LT
681	06-TH-51	N						0.69897	1.63347	Neg
682	06-US-0030	N						2.08279	1.5682	Neg
683	06-SA-75	P			1	5.26	LT	5.15697	6.34496	LT
684	06-CI-0237	N						1.14613	1.98677	Neg
685	06-KE-0443	N						1.17609	0	Neg
686	06-KE-0433	N						0	2.31597	Neg
687	279	P			1	0.89	RECENT	0.954243	4.52561	Recent
688	06-CI-0152	N						1.38021	2.44091	Neg
689	06-KE-0092	N						0.845098	2.60531	Neg
690	06-US-0171	N						1.0485	1.08187	Neg
691	06-KE-0175	N						1.85733	1.6721	Neg
692	06-KE-0277	N						2.12057	1.92428	Neg
693	06-US-0134	N						1.65321	1.32222	Neg
694	11-SC-56	P			1	6.6	LT	5.61003	6.29408	LT
695	06-SA-128	P			1	5.85	LT	4.60204	6.00507	LT
696	07-CI-313	P			1	6.42	LT	4.33037	5.86945	LT
697	06-TH-49	N						1.4624	1.80618	Neg
698	06-KE-0193	N						0.30103	0.60206	Neg
699	06-US-0088	N						1.34242	0.778151	Neg
700	06-KE-0421	N						0.60206	1	Neg
701	06-KE-0034	N						0.845098	1.64345	Neg
702	06-KE-0465	N						1.44716	1.92942	Neg
703	06-KE-0295	N						1	1.74819	Neg
704	07-CI-426	P			1	3.85	LT	2.60067	5.83833	Recent
705	06-KE-0303	N						1.36173	0.477121	Neg
706	06-KE-0581	N						1.14613	1.38021	Neg
707	06-KE-0461	N						1.11394	0.90309	Neg
708	06-TH-28	N						0.477121	0.30103	Neg
709	06-CI-0377	N						1	1.68124	Neg
710	06-CI-0352	N						1.36173	2.40654	Neg
711	06-CI-0045	P	2.522	0.046	1	4.64309	LT	5.00163	6.00815	LT
712	07-CI-278	P			1	5.85	LT	4.86467	5.8019	LT
713	06-KE-0014	N						0.954243	1.94448	Neg
714	06-US-0024	N						1.53148	1.14613	Neg
715	06-KE-0164	N						1.07918	2.56585	Neg
716	06-KE-0356	N						1.11394	0.60206	Neg
717	06-UG-28	P			1	5.46	LT	4.98555	5.89663	LT
718	06-KE-0560	N						1.74036	1.27875	Neg
719	07-CI-250	P			1	6.75	LT	5.47939	6.16233	LT
720	06-US-0150	N						0.477121	1.43136	Neg
721	06-KE-0002	N						1	1.17609	Neg
722	272	P			1	1.03	RECENT	2.07918	4.58272	Recent
723	06-US-0158	N						0.69897	1.04139	Neg
724	06-CI-0188	N						1.20412	1.90849	Neg
725	06-CI-0220	N						0.90309	2.31175	Neg
726	06-CI-0160	N						1.25527	2.76042	Neg
727	06-CI-0060	N						1.07918	2.22531	Neg
728	07-CI-54	P			1	4.51	LT	4.379	5.63039	LT
729	06-KE-0455	N						1.07918	2.11394	Neg
730	06-TH-95	P			1	4.35	LT	5.15956	5.96323	LT
731	228	P			1	2.28	LT	2.2825	4.21817	Recent
732	06-KE-0146	P	1.896	0.063	1	4.0406	LT	4.03503	5.49932	LT
733	06-KE-0564	N						1.38021	0.954243	Neg
734	06-UG-07	P			1	2.31	LT	3.27367	5.34183	LT
735	06-TH-150	P			1	2.26	LT	2.58033	4.71267	Recent
736	06-KE-422	P			1	5.29	LT	5.16071	6.19238	LT
737	06-CI-0030	N						0.69897	0.845098	Neg
738	06-SA-11	P			1	1.49	RECENT	2.63138	5.20763	Recent
739	253	P			1	2.68	LT	3.8107	5.31135	LT
740	06US-207	P			1	5.78	LT	4.22583	6.0728	LT
741	06-KE-0047	N						0.60206	1.77815	Neg
742	06-TH-145	P			1	4.47	LT	3.9344	5.31655	LT
743	07-CI-200	P			1	5.84	LT	4.67261	5.3867	LT
744	06-CI-0213	N						0.954243	1.65321	Neg
745	06-KE-0026	N						1.07918	0.30103	Neg
746	06-CI-0383	N						1.20412	0.69897	Neg
747	06-KE-0040	P	2.614	0.101	1	4.44925	LT	4.32705	5.04396	LT
748	06-KE-0278	N						1.54407	0.845098	Neg
749	06-CI-0473	N						1.17609	1.32222	Neg
750	06-TH-101	P			1	5.15	LT	4.90926	6.23411	LT
751	06-CI-0189	P	0.077	2.89	HIV-2			1.20412	4.50102	Recent
752	06-KE-15	P			1	0.47	RECENT	1.34242	4.34301	Recent
753	06-US-0040	N						1.5563	1.27875	Neg
754	06-KE-0407	N						1.63347	0.69897	Neg
755	06-SA-117	P			1	1.69	RECENT	2.87183	4.76083	Recent
756	06-KE-0458	N						1	1	Neg
757	06-US-0076	N						1.07918	2.5172	Neg
758	06-US-0016	N						1	1	Neg
759	06-CI-0251	N						1.23045	2.24055	Neg
760	06-TH-77	P			1	4.83	LT	4.62791	6.03147	LT
761	06-KE-0279	N						1.50515	1.87506	Neg
762	06-KE-0406	N						1	2.23553	Neg
763	06-KE-0365	N						1.25527	1.25527	Neg
764	06-TH-207	P			1	0.31	RECENT	1.30103	3.72754	Recent
765	06-CI-0397	N						0	0.954243	Neg
766	06-KE-0488	N						0.954243	1.70757	Neg
767	06-US-0167	N						1.23045	2.21748	Neg
768	06-KE-0444	N						1.07918	1.92942	Neg
769	06-CI-0296	N						1.14613	2.13033	Neg
770	06-SA-145	P			1	1.19	RECENT	1.30103	4.62313	Recent
771	211	P			1	2.4	LT	3.22412	5.054	LT
772	06-KE-477	P			1	3.41	LT	3.46312	6.17738	LT
773	06-TH-134	P			1	4.51	LT	4.44932	6.13947	LT
774	06-US-0095	N						1.44716	1.83885	Neg
775	06-KE-0208	N						1.25527	1.80618	Neg
776	06-TH-63	N						1.41497	1.63347	Neg
777	06-CI-0387	N						2.21748	1.04139	Neg
778	06-CI-0521	N						0.954243	2.06819	Neg
779	06-SA-83	P			1	3.09	LT	4.0479	6.09994	LT
780	06-KE-0093	N						1.20412	0.60206	Neg
781	06-CI-0539	N						0.90309	0.845098	Neg
782	06-KE-0008	N						1.53148	0.60206	Neg
783	06-KE-187	P			1	3.48	LT	3.0515	5.63817	LT
784	06-KE-559	P			1	6.04	LT	5.02872	5.37707	LT
785	CDC 218	N						1.49136	1.25527	Neg
786	07-CI-270	P			1	2.31	LT	3.13837	5.5775	LT
787	06-KE-0404	N						1.14613	0.69897	Neg
788	06-TH-108	P			1	4.12	LT	4.73355	5.56768	LT
789	06-TH-119	P			1	5.92	LT	4.78004	6.12727	LT
790	06-SA-39	P			1	6.14	LT	5.01667	6.31333	LT
791	06-US-0010	N						1.04139	1.73239	Neg
792	06-KE-0522	N						1.20412	1	Neg
793	06-KE-100	P			1	5.97	LT	4.81792	5.72763	LT
794	06-SA-55	P			1	6.13	LT	3.81505	4.82381	LT
795	06-TH-202	P			1	4.96	LT	4.86727	6.08677	LT
796	06-TH-87	P			1	2.73	LT	3.76162	5.90288	LT
797	06-US-0132	N						1.81291	1.89209	Neg
798	06-US-0162	N						0.69897	0.90309	Neg
799	06-KE-0513	N						0.778151	2.03342	Neg
800	06-KE-0007	N						2.13672	0.90309	Neg
801	06-CI-0137	N						1.30103	2.14613	Neg
802	06-TH-90	P			1	2.1	LT	2.4435	4.36733	Recent
803	06-CI-0400	N						1.27875	0	Neg
804	06-SA-19	P			1	0.9	RECENT	2.01284	3.04021	Recent
805	06-TH-7	N						1.96848	2.14922	Neg
806	06-US-0067	N						0.845098	0.845098	Neg
807	CDC 217	N						1.27875	2.54033	Neg
808	06-TH-81	P	1.57	0.076	1	2.003	LT	3.76343	6.06188	LT
809	06-KE-0221	N						1.47712	2.04139	Neg
810	06-KE-0237	N						0.778151	1.9345	Neg
811	06-KE-0324	N						1.07918	1.53148	Neg
812	06-US-0113	N						1.11394	0.477121	Neg
813	06-KE-0414	N						1.14613	1.07918	Neg
814	06-SA-114	P			1	5.43	LT	4.64517	6.40312	LT
815	CDC 220	N						1.23045	2.3483	Neg
816	06-TH-205	P			1	4.47	LT	3.61037	5.417	LT
817	06-KE-0390	N						1.53148	2.04532	Neg
818	06-UG-0006	N						2.0569	1.07918	Neg
819	06-KE-0266	N						1.32222	0.90309	Neg
820	06-CI-0208	N						0.954243	1.04139	Neg
821	06-TH-59	N						0.778151	1.60206	Neg
822	06-KE-0402	N						1.32222	0.60206	Neg
823	06-US-230	P			1	2.07	LT	3.24525	4.99863	LT
824	06-KE-0144	N						1	0.60206	Neg
825	06-KE-0533	N						1.17609	1.54407	Neg
826	06-SA-22	P			1	0.45	RECENT	2.11727	4.90317	Recent
827	06-SA-138	P			1	0.31	RECENT	0.60206	4.98764	Recent
828	06-SA-112	P			1	0.19	RECENT	1.14613	3.07262	Recent
829	06-KE-0442	N						1.79934	1.04139	Neg
830	06-CI-0492	N						0.69897	1.64345	Neg
831	06-TH-152	P			1	4.68	LT	4.00337	5.7269	LT
832	CDC 234	N						1.44716	2.06819	Neg
833	06-TH-100	P			1	5.27	LT	5.08093	6.0087	LT
834	06-CI-0372	N						1.34242	2.66181	Neg
835	06-US-0037	N						2.03342	0.954243	Neg
836	06-CI-0017	N						1.07918	2.24797	Neg
837	07-CI248	P			1	4.67	LT	4.35987	5.56641	LT
838	06-TH-109	P			1	4.22	LT	2.996	4.365	Recent
839	06-KE-0345	N						0.69897	1.62325	Neg
840	06-KE-0454	N						1.23045	2.22789	Neg
841	06-SA-60	P			1	1.14	RECENT	3.206	4.7955	LT
842	06-KE-0223	N						1.94939	1.74819	Neg
843	06-TH-8	N						1.54407	1	Neg
844	06-SA-132	P			1	5.71	LT	4.09806	5.7195	LT
845	06-US-0119	N						0.954243	1.4624	Neg
846	06-KE-0491	N						2.18469	1.79934	Neg
847	06-KE-0287	N						1.20412	0.69897	Neg
848	06-SA-88	P			1	2.3	LT	3.0225	5.45583	LT
849	06-CI-0500	N						2.07188	2.34635	Neg
850	06-SA-58	P			1	1.91	RECENT	2.541	4.80975	Recent
851	06-SA-79	P			1	1.75	RECENT	2.74975	4.98438	Recent
852	06-TH-158	P			1	3.15	LT	4.03957	5.69825	LT
853	06-SA-163	P			1	2.46	LT	4.31148	5.77812	LT
854	07-CI-111	P			1	5.91	LT	5.35225	6.05234	LT
855	06-US-0155	N						0.778151	0.778151	Neg
856	263	P			1	4.25	LT	4.96031	6.17654	LT
857	06-SA-77	P			1	1.88	RECENT	3.25017	5.264	LT
858	06-US-0135	N						1.14613	1.5682	Neg
859	06-TH-11	N						1.4624	0.90309	Neg
860	06-CI-0006	N						0.845098	0.954243	Neg
861	07-CI-180	P			1	6.26	LT	4.90501	5.68498	LT
862	06-KE-0234	N						1.77815	1.85733	Neg
863	06-TH-195	P			1	4.19	LT	4.48005	6.09453	LT
864	06-CI-0147	N						1.39794	1.04139	Neg
865	06-UG-0012	N						1.2305	2.689	Neg
866	06-CI-0230	N						0.90309	1.25527	Neg
867	06-US-0169	N						1.78533	0.845098	Neg
868	06-SA-30	P			1	4.16	LT	3.82995	6.22913	LT
869	06-KE-0224	N						1.25527	1.50515	Neg
870	06-TH-97	P			1	5.16	LT	4.78357	5.48947	LT
871	06-TH-43	N						1.4624	0.845098	Neg
872	06-US-0079	N						1	2.15229	Neg
873	06-KE-469	P			1	3.85	LT	4.64569	6.27195	LT
874	07-US-205	P			1	5.11	LT	5.47939	6.29124	LT
875	06-TH-102	P			1	3.17	LT	4.33133	5.41418	LT
876	06-KE-0497	N						1.17609	1.25527	Neg
877	06-CI-0007	N						1.20412	2.08991	Neg
878	06-KE-0452	N						1.11394	0.60206	Neg
879	06-KE-115	P			1	5.65	LT	5.25441	6.13159	LT
880	06-TH-66	N						1.54407	2.44091	Neg
881	06-US-0018	N						1.36173	0.90309	Neg
882	06-US-0065	N						1.11394	1.34242	Neg
883	06-CI-0269	N						1.30103	0.90309	Neg
884	255	P			1	3.04	LT	3.17987	5.20613	LT
885	06-TH-54	N						0.60206	1.99123	Neg
886	07-CI-326	P			1	2.51	LT	4.15424	6.14932	LT
887	06-US-0080	N						1	1.53148	Neg
888	06-KE-0021	N						0.60206	1.9345	Neg
889	06-CI-0066	P	2.655	0.163	1	4.82037	LT	4.17705	5.30101	LT
890	06-TH-18	N						0.69897	1.20412	Neg
891	06-KE-0485	N						1.98677	0.954243	Neg
892	06-US-0041	N						0.845098	1.07918	Neg
893	06-TH-135	P			1	4.09	LT	4.90057	6.29514	LT
894	07-CI-124	P			1	2.07	LT	3.95153	5.8794	LT
895	06-KE-152	P			1	1.91	RECENT	2.61338	4.81862	Recent
896	06-KE-0472	N						1.23045	0.90309	Neg
897	07-CI-128	P			1	4.7	LT	3.92593	5.17736	LT
898	06-UG-40	P			1	3.91	LT	4.27653	5.8594	LT
899	07-CI-56	P			1	3.31	LT	3.63033	5.11061	LT
900	06-SA-152	P			1	2.59	LT	2.7445	5.314	Recent
901	06-KE-556	P			1	3.22	LT	2.99567	5.05117	LT
902	06-US-0166	N						0.845098	1.53148	Neg
903	06-SA-120	P			1	3.96	LT	4.55717	6.03541	LT
904	06-KE-0397	P	2.029	0.13	1	4.43716	LT	5.20943	6.14824	LT
905	07-CI-108	P			1	2.61	LT	2.74	4.51767	Recent
906	06-KE-0526	N						0.90309	1.04139	Neg
907	06-CI-0460	N						0.954243	1.89209	Neg
908	06-TH-19	N						1.04139	1	Neg
909	250	P			1	3.33	LT	4.76827	5.76821	LT
910	258	P			1	4.33	LT	5.33783	5.71583	LT
911	06-UG-09	P			1	3.12	LT	4.52385	5.71389	LT
912	06-TH-33	N						1.14613	1.91908	Neg
913	06-CI-0293	N						1.14613	2.05308	Neg
914	06-CI-0123	P	2.545	0.354	1	2.46897	LT	4.60167	6.15552	LT
915	252	P			1	5.17	LT	4.35574	5.84015	LT
916	06-KE-0272	N						0.30103	0.845098	Neg
917	06-CI-0418	N						1.36173	1	Neg
918	06-KE-0440	N						0.69897	1.79239	Neg
919	06-CI-0406	N						1.32222	2.46835	Neg
920	06-TH-110	P			1	3.94	LT	4.63148	5.98595	LT
921	06-TH-092	P			1	3.92	LT	4.90247	6.24272	LT
922	06-US-223	P			1	5.46	LT	4.80582	6.32089	LT
923	06-US-0025	N						1.07918	0	Neg
924	06-SA-103	P			1	4.17	LT	4.78155	6.13824	LT
925	06-TH-191	P			1	0.32	RECENT	2.36736	4.42413	Recent
926	06-KE-0045	N						0	1.6721	Neg
927	07-CI-194	P			1	1.29	RECENT	2.05788	3.9	Recent
928	275	P			1	5.41	LT	5.14896	5.94572	LT
929	06-KE-0572	N						0.60206	1.716	Neg
930	06-CI-0301	N						1.47712	1.23045	Neg
931	06-SA-09	P			1	0.44	RECENT	1.43136	4.92605	Recent
932	06-KE-0097	N						0.845098	1.38021	Neg
933	06-SA-144	P			1	1.53	RECENT	1.95424	3.98489	Recent
934	06-UG-0027	P	0.164	0.256		1.99374	RECENT	3.29617	5.789	LT
935	06-TH-137	P			1	3.22	LT	4.82698	6.01368	LT
936	07-CI-336	P			1	5.02	LT	4.9033	5.86449	LT
937	06-CI-0417	N						0.30103	0.477121	Neg
938	06-US-0029	N						1.41497	2.43297	Neg
939	07-CI-62	P			1	0.38	RECENT	1.25527	3.5611	Recent
940	06-CI-0458	N						1.32222	2.01284	Neg
941	06-KE-0238	N						0.90309	0.778151	Neg
942	06-SA-04	P			1	1.35	RECENT	1.36173	4.50719	Recent
943	06-KE-0186	N						2.65801	2.0607	Neg
944	06-US-0180	N						1.61278	1.76343	Neg
945	06-KE-0449	N						1.38021	0.60206	Neg
946	06-SA-81	P			1	1.44	RECENT	2.847	5.29767	LT
947	06-TH-114	P			1	3.42	LT	4.77066	6.18565	LT
948	06-KE-0494	N						1.81291	1.14613	Neg
949	06-US-0131	N						0.90309	1.30103	Neg
950	06-TH-164	P			1	1.52	RECENT	2.61625	4.63087	Recent
951	06-KE-478	P			1	3.16	LT	3.81915	6.16727	LT
952	06-SA-165	P			1	2.69	LT	4.70339	6.40065	LT
953	06-TH-36	N						1.23045	2.34242	Neg
954	06-UG-20	P			1	4.71	LT	5.11244	5.95557	LT
955	06-KE-0032	N						1.38021	2.42975	Neg
956	06-TH-48	N						0.477121	1.25527	Neg
957	06-SA-133	P			1	3.78	LT	4.83723	6.16185	LT
958	06-KE-0463	N						1.07918	0.60206	Neg
959	06-KE-0480	N						1.41497	2.14613	Neg
960	06-KE-0479	N						1.27875	1.11394	Neg
961	06-US-218	P			1	3.66	LT	4.27614	5.85714	LT
962	06-KE-0589	N						1	0.954243	Neg
963	06-US-0093	N						1.04139	1.51851	Neg
964	06-TH-74	P			1	4.65	LT	4.42749	5.52796	LT
965	06-SA-47	P			1	5.48	LT	4.29975	6.0531	LT
966	06-CI-0182	N						0.90309	2.15229	Neg
967	06-KE-0323	N						1.36173	2.35411	Neg
968	06-US-0033	N						1.20412	0.69897	Neg
969	06-SA-160	P			1	4.39	LT	4.33088	6.07773	LT
970	06-US-0039	N						0.477121	1	Neg
971	06-SA-02	P			1	2.82	LT	4.91114	6.2391	LT
972	06-TH-27	N						1.34242	1.77815	Neg
973	06-KE-0207	N						1.14613	1.32222	Neg
974	06-CI-0076	N						0.845098	1.72428	Neg
975	06-KE-0053	N						1.6902	1.6902	Neg
976	06-CI-0001	N						1.14613	2.6464	Neg
977	06-CI-0335	N						1.73239	1	Neg
978	06-US-222	P			1	5.25	LT	5.13196	6.37098	LT
979	06-CI-0428	N						0	1.69897	Neg
980	06-CI-0242	N						0.778151	1.62325	Neg
981	06-SA-152	P			1	0.61	RECENT	2.7445	5.314	Recent
982	06-UG-18	P			1	5.52	LT	5.21607	6.35309	LT
983	06-US-0015	N						2.08636	1.27875	Neg
984	06-TH-31	N						1.64345	2.77743	Neg
985	06-CI-0440	N						1.30103	1.23045	Neg
986	236	P			1	2.99	LT	3.02433	4.35383	LT
987	06-TH-13	N						1.14613	1.77085	Neg
988	06-KE-0418	N						1	1.77815	Neg
989	06-TH-128	P			1	2.74	LT	5.05168	6.11344	LT
990	06-KE-0409	N						1.20412	0.477121	Neg
991	06-KE-0094	N						0.60206	1.76343	Neg
992	06-KE-0243	N						1.65321	0.954243	Neg
993	06-US-0092	N						0.90309	2.57287	Neg
994	06-CI-0261	P	1.903	0.114	1	4.7079	LT	3.41887	5.383	LT
995	06-CI-0376	P	0.113	3.174	HIV-2			1.04139	5.31485	Recent
996	06-US-0154	N						1.41497	1.23045	Neg
997	06-US-0143	N						0.954243	2.45788	Neg
998	06-KE-0306	N						1.11394	0.954243	Neg
999	06-CI-0179	N						0.30103	1.49136	Neg
1000	06-KE-0276	P	1.283	0.064	1	2.29925	LT	2.583	4.06867	Recent
1001	06-KE-0500	N						0.90309	2.19033	Neg
1002	06-KE-0090	N						1.30103	1.20412	Neg
1003	06-KE-0055	N						1.51851	1.62325	Neg
1004	06-US-0069	N						1.07918	2.04922	Neg
1005	06-KE-0417	N						1.07918	0.778151	Neg
1006	06-KE-0413	N						1.53148	2.43616	Neg
1007	06-KE-0091	N						1.73239	2.39445	Neg
1008	06-KE-0001	N						1.36173	1.97313	Neg
1009	06-US-0153	N						0.60206	0.845098	Neg
1010	06-CI-0295	N						1.23045	0.90309	Neg
1011	06-US-231	P			1	1.43	RECENT	3.39083	5.35017	LT
1012	06-KE-0088	N						1	1.81954	Neg
1013	06-SA-0149	P	1.292	0.076	1	4.85599	LT	4.8769	6.00208	LT
1014	06-TH-4	N						1.98227	1	Neg
1015	06-US-0061	N						0.90309	0.778151	Neg
1016	06-KE-0225	P	2.725	0.159	1	4.06392	LT	5.32951	5.89005	LT
1017	06-KE-0486	N						1.74819	0.778151	Neg
1018	06-US-0083	N						1.17609	1.51851	Neg
1019	06-TH-23	N						0.90309	0.30103	Neg
1020	06-CI-0448	N						1.43136	1.14613	Neg
1021	06-TH-203	P	2.164	0.084	1	1.55122	RECENT	4.445	5.81167	LT
1022	06-SA-135	P			1	1.36	RECENT	2.07188	4.84736	Recent
1023	06-KE-0489	N						1.07918	1.66276	Neg
1024	06-SA-0025	P	2.767	0.143	1	4.61714	LT	4.65603	6.02531	LT
1025	06-SA-31	P			1	0.26	RECENT	0.69897	3.32015	Recent
1026	06-SA-49	P			1	0.67	RECENT	1.7655	4.36375	Recent
1027	06-SA-0018	P	2.241	0.039	1	4.05212	LT	4.01326	5.68647	LT
1028	06-TH-57	N						1.20412	1.07918	Neg
1029	06-KE-0524	N						0.69897	0.60206	Neg
1030	CDC 274	N						1.04139	2.33646	Neg
1031	06-CI-0162	P	2.494	0.296	1	4.8995	LT	4.66205	5.88678	LT
1032	06-KE-0357	N						1.60206	2.15534	Neg
1033	06-TH-39	N						1.32222	0	Neg
1034	06-KE-0103	N						0.90309	1.23045	Neg
1035	06-KE-0308	N						1.11394	1.5563	Neg
1036	06-CI-0437	N						1.4624	1.50515	Neg
1037	06-TH-76	P	2.278	0.127	1	3.395	LT	3.84042	4.96941	LT
1038	06-UG-0017	P	2.226	0.07	1	2.57982	LT	3.64207	5.46023	LT
1039	CDC 225	N						0.954243	2.65801	Neg
1040	06-TH-157	P	0.879	0.057	1	2.4417	LT	3.89031	5.23129	LT
1041	06-SA-0024	P	2.622	0.171	1	4.20591	LT	5.07501	6.08256	LT
1042	06-CI-0122	N						0.30103	2.5563	Neg
1043	06-SA-158	P			1	1.21	RECENT	2.63662	5.23313	Recent
1044	06-KE-0072	N						0.845098	0.69897	Neg
1045	06-SA-0067	P				0.34	RECENT	1.09775	2.191	Neg
1046	06-CI-0214	N						1.30103	0.90309	Neg
1047	06-KE-0331	N						1.07918	1	Neg
1048	06-KE-0086	N						1	0.60206	Neg
1049	06-KE-0582	N						1.04139	2.77597	Neg
1050	06-KE-0470	N						1.81954	0.845098	Neg
1051	06-CI-0221	P	1.926	0.099	1	5.28492	LT	5.06396	5.94164	LT
1052	06-TH-146	P	1.692	0.054	1	2.92063	LT	5.06859	5.9023	LT
1053	06-KE-0373	N						1.32222	1.30103	Neg
1054	06-US-0227	P	2.444	0.169	1	4.00206	LT	4.59684	6.07065	LT
1055	06-KE-0482	N						0.60206	1.44716	Neg
1056	06-US-0111	N						0.954243	1.34242	Neg
1057	06-KE-0403	N						1.23045	2.0086	Neg
1058	06-TH-88	P	0.5	0.057	1	3.293	LT	3.65839	5.30995	LT
1059	06-US-0144	N						1.04075	0.867875	Neg
1060	06-CI-0405	N						1.74036	0.954243	Neg
1061	06-CI-0420	N						1.38021	1.14613	Neg
1062	06-KE-0041	P	0.083	0.084		3.88089	LT	2.375	4.68983	Recent
1063	06-SA-0157	P	2.036	0.231	1	3.9289	LT	4.1114	6.18189	LT
1064	06-CI-0112	P	1.237	0.037	1	4.14709	LT	3.33525	6.02462	LT
1065	06-SA-0087	P	2.136	0.036	1	4.47708	LT	4.25188	5.87544	LT
1066	06-SA-0029	P	2.001	0.114	1	4.13163	LT	4.5188	6.07693	LT
1067	06-CI-0357	P	3.15	0.124	1	4.69475	LT	6.02365	6.11354	LT
1068	06-KE-0383	P	1.184	0.061	1	3.8626	LT	4.25612	5.86702	LT
1069	06-KE-0296	N						1.5563	0.30103	Neg
1070	06-KE-0448	N						0	1.76343	Neg
1071	06-TH-75	P	0.986	0.089	1	2.492	LT	2.90683	4.55017	Recent
1072	06-US-0139	N						1.39794	2.41162	Neg
1073	06-TH-37	N						0.845098	2.01284	Neg
1074	06-KE-0095	N						1.07918	2.3032	Neg
1075	06-CI-0025	N						0.778151	2.02119	Neg
1076	06-KE-0003	N						0.69897	2.04922	Neg
1077	06-KE-0260	N						1.11394	1.27875	Neg
1078	07-CI-252	P			1	1.49	RECENT	3.51883	5.721	LT
1079	06-US-0051	N						1.17609	0.90309	Neg
1080	06-CI-0410	N						1.39794	1.44716	Neg
1081	06-KE-0191	N						1.36173	1.98677	Neg
1082	06-KE-0352	N						0.778151	2.65225	Neg
1083	06-CI-0245	P	2.063	0.056	1	4.11319	LT	4.89476	5.73634	LT
1084	06-KE-0558	N						1.30103	0.60206	Neg
1085	06-KE-0377	N						1.50515	1.60206	Neg
1086	06-KE-0259	N						1.04139	1.6902	Neg
1087	06-US-0005	N						0.90309	1.30103	Neg
1088	06-CI-0201	N						1.60206	2.5977	Neg
1089	06-SA-0102	P	2.407	0.136	1	4.50831	LT	4.80953	5.96614	LT
1090	06-TH-160	P	2.592	0.054	1	3.97363	LT	4.9767	6.22029	LT
1091	06-KE-0214	P	1.062	0.057	1	4.28927	LT	4.65421	6.10185	LT
1092	06-KE-0150	N						1	1.14613	Neg
1093	265	P			1	1.39	RECENT	2.789	5.863	Recent
1094	06-CI-0097	P	0.047	0.132	HIV-2			1.07918	3.18611	Recent
1095	06-US-0233	P	1.633	0.168	1	1.86446	RECENT	2.17612	4.55737	Recent
1096	06-KE-0498	N						1.8451	1.54407	Neg
1097	06-KE-0450	N						0.778151	1.04139	Neg
1098	06-SA-0074	P	1.679	0.07	1	4.51222	LT	4.42068	5.25486	LT
1099	06-KE-0336	N						1.38021	0.477121	Neg
1100	06-US-0194	N						1.20412	1.30103	Neg
1101	06-KE-0541	N						1.10475	3.96063	Recent
1102	06-US-0241	P	2.234	0.077	1	4.10615	LT	2.7495	5.2635	Recent
1103	06-KE-0343	N						0.90309	0.477121	Neg
1104	06-TH-200	P	2.465	0.009	1	3.94928	LT	4.45171	5.66321	LT
1105	06-KE-0136	N						1.69897	1.4624	Neg
1106	06-SA-0092	P	2.336	0.058	1	4.6976	LT	4.00492	5.73904	LT
1107	06-SA-0123	P	2.599	0.139	1	4.10655	LT	3.381	5.148	LT
1108	06-US-0073	N						1	1.11394	Neg
1109	06-CI-0457	N						1.30103	1.6721	Neg
1110	06-CI-0274	P	2.596	0.085	1	5.43155	LT	5.29414	5.97106	LT
1111	06-CI-0020	N						1.36173	1	Neg
1112	06-KE-0073	N						1.17609	0.954243	Neg
1113	06-KE-0446	N						0.477121	1.73239	Neg
1114	06-KE-0538	N						1.57978	1.77815	Neg
1115	06-SA-0062	P	1.703	0.104	1	3.75307	LT	4.19016	5.84279	LT
1116	06-US-0021	N						1.61278	0.845098	Neg
1117	06-CI-0445	N						1.32222	2.11394	Neg
1118	06-KE-0514	N						1.49136	0.477121	Neg
1119	06-CI-0515	N						1.51851	1.97772	Neg
1120	06-TH-165	P			1	0.83	RECENT	2.06446	3.43185	Recent
1121	06-SA-0043	P	2.519	0.062	1	4.12308	LT	4.0887	6.00297	LT
1122	06-KE-250	P			1	0.27	RECENT	2.08636	4.29861	Recent
1123	06-CI-0455	N						1.14613	2.41996	Neg
1124	06-TH-121	P	0.806	0.079	1	2.48737	LT	3.65312	5.67463	LT
1125	06-CI-0158	P	2.407	0.121	1	4.91218	LT	5.20526	6.02444	LT
1126	06-CI-0340	N						1.14425	3.31412	Recent
1127	06-KE-0172	N						1.38021	1.20412	Neg
1128	06-CI-0461	N						1	0.778151	Neg
1129	06-KE-0507	N						1.32222	1.88649	Neg
1130	06-TH-140	P	2.356	0.094	1	4.20444	LT	5.37133	6.08678	LT
1131	06-CI-0181	N						0.778151	1.43136	Neg
1132	CDC 207	P	2.481	0.052	1	2.35294	LT	3.316	5.229	LT
1133	06-KE-0046	N						1.017	2.92725	Recent
1134	06-KE-0587	N						1.27875	1.17609	Neg
1135	06-US-0063	N						0.845098	1.17609	Neg
1136	06-KE-0166	N						1.62325	1.54407	Neg
1137	06-CI-0040	N						1.04139	2.26717	Neg
1138	06-CI-0239	P	2.514	0.089	1	5.43377	LT	4.9588	5.73796	LT
1139	06-US-0050	N						1.07918	1.34242	Neg
1140	06-CI-0297	N						1.44716	1.14613	Neg
1141	06-KE-0192	N						1.44716	0.778151	Neg
1142	06-CI-0386	P	1.999	0.057	1	3.83367	LT	3.89076	5.72511	LT
1143	06-TH-206	P	2.078	0.09	1	1.49954	RECENT	4.05633	5.5	LT
1144	06-SA-0124	P	2.998	0.095	1	4.64602	LT	4.50954	5.88532	LT
1145	06-TH-55	N						1	1.32222	Neg
1146	06-SA-0051	P	2.443	0.14	1	4.43173	LT	4.32584	6.1793	LT
1147	06-CI-0075	P	0.053	2.871	HIV-2			0.90309	5.27943	Recent
1148	CDC 223	N						0.90309	1.25527	Neg
1149	CDC 219	N						1.18287	2.5585	Neg
1150	06-US-0056	N						1	0.778151	Neg
1151	06-TH-46	N						1.49136	2.35025	Neg
1152	06-CI-0315	N						1.43136	1	Neg
1153	06-CI-0266	N						1.41497	0.60206	Neg
1154	06-CI-0117	P	0.046	2.637	HIV-2			1.82607	5.09576	Recent
1155	06-KE-0437	N						0.477121	2.45332	Neg
1156	06-US-0221	P	2.309	0.068	1	3.32958	LT	4.17143	6.01122	LT
1157	06-KE-0255	P	2.538	0.12	1	4.23579	LT	4.80376	5.85706	LT
1158	06-US-0215	P	1.441	0.041	1	4.18503	LT	5.28879	6.12642	LT
1159	06-CI-0210	P	0.899	0.071	1	3.14936	LT	1.641	4.0165	Recent
1160	06-SA-0159	N						0.845098	2.66652	Neg
1161	06-KE-0328	N						1.53148	0.60206	Neg
1162	06-US-0122	N						0.90309	1.17609	Neg
1163	06-KE-0077	N						0.845098	0.60206	Neg
1164	06-UG-0014	P	2.942	0.273	1	4.70588	LT	4.67346	5.93888	LT
1165	06-KE-0182	P	2.358	0.08	1	3.21014	LT	3.60466	5.82799	LT
1166	06-KE-0180	N						1.858	3.98362	Recent
1167	06-US-0011	N						1.14613	1	Neg
1168	06-KE-0197	N						1.20412	1.51851	Neg
1169	06-TH-196	P	1.472	0.039	1	4.33523	LT	4.65603	5.27525	LT
1170	06-US-0052	N						1.43136	1.17609	Neg
1171	06-KE-0529	N						1.25527	0.30103	Neg
1172	07-US-217	P			1	1.08	RECENT	2.85733	5.0225	Recent
1173	06-KE-0300	N						0	0.69897	Neg
1174	06-KE-0195	N						1.27875	0.845098	Neg
1175	06-KE-0551	N						0.477121	1.04139	Neg
1176	06-CI-0380	N						1.11394	0.778151	Neg
1177	06-KE-0574	N						0.90309	0.477121	Neg
1178	06-TH-133	P	1.411	0.084	1	3.67152	LT	4.18361	5.00223	LT
1179	06-US-0209	P	2.911	0.156	1	4.37337	LT	5.30923	6.16668	LT
1180	06-KE-0338	N						1.27875	1.04139	Neg
1181	07-CI-114	P			1	0.83	RECENT	2.17319	4.59655	Recent
1182	06-US-0189	N						0.778151	1.716	Neg
1183	06-CI-0333	P	1.081	0.192	1	4.88639	LT	5.25843	6.16222	LT
1184	06-CI-0243	N						0.954243	2.16435	Neg
1185	06-KE-0135	N						0.60206	1	Neg
1186	06-KE-0023	N						1.34242	1.23045	Neg
1187	06-US-0046	N						0.778151	2.74974	Neg
1188	06-US-0020	N						0.477121	0	Neg
1189	247	P			1	1.23	RECENT	2.04532	4.49518	Recent
1190	06-KE-0471	P	2.929	0.066	1	3.88372	LT	5.1928	6.16961	LT
1191	06-CI-0101	N						0.845098	0.778151	Neg
1192	06-KE-0286	N						1.29638	3.82412	Recent
1193	06-SA-84	P			1	0.8	RECENT	2.50167	4.4515	Recent
1194	06-KE-0060	N						1.30103	1.17609	Neg
1195	06-KE-0110	N						0.60206	2.26007	Neg
1196	06-CI-0014	N						1.14613	2.38202	Neg
1197	06-KE-0044	N						1.25527	1.74819	Neg
1198	06-KE-0117	N						1.34242	1.93952	Neg
1199	06-US-0187	N						0.477121	0.477121	Neg
1200	06-CI-0309	N						1.07918	0.30103	Neg
1201	06-TH-47	N						1.07918	1.25527	Neg
1202	06-SA-59	P			1	0.73	RECENT	1.36173	3.88897	Recent
1203	06-TH-15	N						0.60206	1.04139	Neg
1204	06-KE-0381	N						1.25527	1	Neg
1205	06-CI-0523	N						0.90309	2.45788	Neg
1206	06-SA-0057	P	2.236	0.049	1	4.39503	LT	4.14448	5.79036	LT
1207	06-CI-0177	P	2.798	0.107	1	5.37157	LT	4.19871	5.86954	LT
1208	06-US-0141	N						1.43136	0.90309	Neg
1209	06-TH-129	P	1.649	0.075	1	3.41841	LT	4.78808	5.91393	LT
1210	06-CI-0010	N						0.60206	0.90309	Neg
1211	06-SA-111	P			1	0.68	RECENT	2.35793	5.46611	Recent
1212	06-CI-0085	N						0.934125	1.24188	Neg
1213	06-KE-0353	N						1.4624	1.32222	Neg
1214	06-US-0190	N						0.845098	1.04139	Neg
1215	06-CI-0012	N						1.44716	1.50515	Neg
1216	06-CI-0510	N						1	1.25527	Neg
1217	06-SA-0150	P	3.167	0.11	1	4.35714	LT	4.84604	6.26584	LT
1218	06-US-0172	N						1.17609	0	Neg
1219	06-CI-0462	N						0.69897	2.63749	Neg
1220	06-US-0202	P	2.515	0.096	1	3.93488	LT	3.91477	6.00563	LT
1221	06-TH-192	P	1.098	0.071	1	2.62778	LT	4.54652	5.28922	LT
1222	06-KE-0532	N						1.34242	1.14613	Neg
1223	06-SA-0110	P	1.259	0.178	1	4.60667	LT	5.32771	6.12205	LT
1224	06-KE-379	P			1	0.32	RECENT	0.60206	4.01005	Recent
1225	06-CI-0186	N						2.02531	1.14613	Neg
1226	06-US-0103	N						1	1.60206	Neg
1227	06-CI-0058	P	0.989	0.115	1	4.41866	LT	4.4952	5.59962	LT
1228	06-KE-0075	N						0.954243	1.36173	Neg
1229	06-TH-89	P	2.644	0.26	1	4.72	LT	4.92225	5.2791	LT
1230	06-US-0199	N						0.60206	0.954243	Neg
1231	06-KE-0490	N						1.17609	0.60206	Neg
1232	06-US-0127	N						1.53148	1.93952	Neg
1233	06-TH-197	P	2.097	0.125	1	3.86484	LT	4.36539	5.68959	LT
1234	06-CI-0222	P	1.351	0.047	1	3.1603	LT	4.33856	6.2132	LT
1235	06-TH-173	P	1.851	0.081	1	2.86044	LT	5.37132	6.3692	LT
1236	06-KE-0068	N						1.11394	1.97772	Neg
1237	06-SA-121	P			1	0.43	RECENT	2.19866	5.37041	Recent
1238	06-KE-0475	N						1.30103	0.69897	Neg
1239	06-KE-0183	N						1.27875	0.90309	Neg
1240	06-KE-0464	N						0.90309	1.74036	Neg
1241	06-TH-41	N						0.69897	1.97772	Neg
1242	06-SA-0108	P	0.907	0.085	1	3.81837	LT	4.1941	5.1043	LT
1243	06-CI-0253	N						0.69897	0.477121	Neg
1244	06-CI-0302	P	2.325	0.118	1	5.33338	LT	5.05121	6.09913	LT
1245	06-SA-0154	P	1.415	0.049	1	2.06782	LT	4.33951	6.17962	LT
1246	06-KE-0137	N						1.86332	1.73239	Neg
1247	06-KE-0362	N						2.21748	1.20412	Neg
1248	06-CI-0425	N						1.54407	1.5563	Neg
1249	CDC 237	P	2.782	0.401	1	4.65295	LT	4.676	5.79455	LT
1250	06-US-0149	N						1.49136	2.33646	Neg
1251	06-SA-0107	P	2.767	0.09	1	3.75563	LT	4.86522	6.01827	LT
1252	CDC 215	N						0.477121	0.477121	Neg
1253	06-KE-0386	N						1.34242	1.32222	Neg
1254	06-SA-127	P			1	0.97	RECENT	2.29667	5.45071	Recent
1255	07-CI-498	P			1	0.5	RECENT	1.50515	3.02938	Recent
1256	06-US-0234	P	2.484	0.099	1	4.60668	LT	5.15816	6.19078	LT
1257	06-US-0070	N						1.4624	1.41497	Neg
1258	06-KE-0492	P	2.932	1.112	1	4.92946	LT	5.24315	6.11666	LT
1259	06-KE-0076	N						0.60206	0.477121	Neg
1260	06-CI-0537	N						1.23045	1.94939	Neg
1261	06-CI-0209	N						0.845098	1.41497	Neg
1262	06-US-0235	P	2.556	0.783	1	4.74859	LT	4.66091	6.27415	LT
1263	06-SA-0064	P	1.984	0.065	1	3.94919	LT	3.84925	5.73913	LT
1264	06-KE-0355	N						1.20412	1.11394	Neg
1265	06-US-0007	N						1.50515	1.63347	Neg
1266	CDC 243	P	2.757	0.07	1	4.4689	LT	4.87645	5.84551	LT
1267	06-CI-0346	N						1.63347	2.48572	Neg
1268	06-SA-0016	P	2.432	0.081	1	4.43783	LT	4.61787	5.38347	LT
1269	06-CI-0163	N						1.38021	2.36361	Neg
1270	06-CI-0393	N						1.07918	2.0569	Neg
1271	06-CI-0107	P	2.912	0.063	1	4.86819	LT	5.98013	6.23725	LT
1272	06-KE-0218	P				0.35	RECENT	1.09462	1.142	Neg
1273	06-US-0191	N						1.36173	1.30103	Neg
1274	06-KE-0031	P	0.245	0.047	1	1.68855	RECENT	2.10387	5.44613	Recent
1275	06-KE-0315	N						2.03342	2.27646	Neg
1276	06-KE-0426	N						0.954243	1	Neg
1277	06-SA-0148	P	2.953	0.095	1	4.71961	LT	5.28354	6.31693	LT
1278	CDC 232	P	2.645	0.114	1	2.57974	LT	4.8481	5.95539	LT
1279	06-TH-6	N						0.90309	0.90309	Neg
1280	06-US-0188	N						0.778151	1	Neg
1281	06-CI-0489	N						1.44716	0.778151	Neg
1282	06-KE-0177	N						1.20412	2.03743	Neg
1283	06-KE-0447	N						1.61278	1.23045	Neg
1284	06-KE-0512	N						1.32222	0.954243	Neg
1285	06-KE-0313	N						1	1.11394	Neg
1286	06-TH-187	P	2.722	0.072	1	3.57669	LT	5.2756	6.18977	LT
1287	06-TH-12	N						1.87506	1.93952	Neg
1288	06-KE-0372	P	2.097	0.089	1	3.16296	LT	3.93008	5.92176	LT
1289	06-KE-0038	N						0.30103	1.11394	Neg
1290	06-TH-159	P	2.314	0.08	1	3.92822	LT	4.37144	5.93316	LT
1291	06-TH-30	N						1.51851	2.37475	Neg
1292	06-KE-0288	N						1.30103	2.00432	Neg
1293	06-TH-42	N						1.11394	1.17609	Neg
1294	06-KE-0061	N						2.05308	1.96848	Neg
1295	06-CI-0286	N						1.53148	1.72428	Neg
1296	06-US-0130	N						0.30103	0.477121	Neg
1297	06-CI-0493	N						1.44716	2.67486	Neg
1298	06-CI-0447	N						0.845098	1.94939	Neg
1299	06-KE-0284	N						1.41497	0.778151	Neg
1300	06-KE-0169	N						0.477121	1.32222	Neg
1301	06-SA-0130	P	2.311	0.055	1	2.19959	LT	3.3015	5.04775	LT
1302	06-KE-0188	N						1.51851	2.40654	Neg
1303	06-SA-14	P			1	0.89	RECENT	2.01963	4.62638	Recent
1304	06-TH-65	N						1.07918	0.30103	Neg
1305	06-KE-0036	N						1.34242	2.40312	Neg
1306	06-KE-0066	N						1.6902	2.64542	Neg
1307	06-US-0116	N						1.17609	1.23045	Neg
1308	06-US-0006	N						1.30103	0.69897	Neg
1309	06-CI-0225	P	2.566	0.244	1	4.90783	LT	4.80661	5.64392	LT
1310	06-KE-0305	N						1.47712	1.90849	Neg
1311	06-KE-0113	N						0.69897	1.89209	Neg
1312	06-US-0196	N						1.17609	2.35025	Neg
1313	06-CI-0084	N						1.44716	2.16137	Neg
1314	06-CI-0113	N						1.15963	1.72475	Neg
1315	06-KE-0376	N						1.32222	2.7185	Neg
1316	06-CI-0028	N						0.90309	0.845098	Neg
1317	06-SA-0101	P	1.335	0.1	1	2.46157	LT	4.78061	6.1272	LT
1318	06-CI-0136	N						1.17609	2.18184	Neg
1319	06-KE-0161	N						1.30103	1	Neg
1320	06-TH-118	P	2.041	0.104	1	2.73734	LT	3.98583	5.40569	LT
1321	06-CI-0355	N						1.07918	1.27875	Neg
1322	06-SA-0061	P	2.205	0.096	1	3.91824	LT	4.76299	5.90135	LT
1323	06-CI-0332	N						0	1.88081	Neg
1324	06-CI-0324	P	2.606	0.066	1	4.6181	LT	4.41946	5.59434	LT
1325	06-KE-0019	N						1.39794	2.25527	Neg
1326	06-KE-0326	N						1.43136	1.99564	Neg
1327	06-KE-0424	N						1.43136	1.53148	Neg
1328	06-US-0197	N						0.90309	0.60206	Neg
1329	06-CI-0135	N						0.954243	1.04139	Neg
1330	06-TH-91	P	2.375	0.074	1	3.834	LT	4.50065	5.88009	LT
1331	06-CI-0155	P	2.737	0.488	1	5.38086	LT	5.67298	6.09217	LT
1332	06-US-0068	N						1.36173	1.32222	Neg
1333	06-KE-0011	P	1.542	0.059	1	3.29677	LT	4.53782	5.79009	LT
1334	06-US-0027	N						1.43136	2.14922	Neg
1335	06-SA-0109	P	2.417	0.445	1	3.17423	LT	5.23221	6.33678	LT
1336	06-CI-0485	N						1.34242	1.50515	Neg
1337	06-TH-112	P	2.161	0.114	1	2.7799	LT	4.66346	5.6792	LT
1338	06-TH-171	P	0.423	0.064	1	3.05147	LT	3.60799	4.42825	LT
1339	06-CI-0513	P	0.083	2.292	HIV-2			1.36173	4.92277	Recent
1340	06-US-0125	N						0.69897	0.60206	Neg
1341	CDC 222	P	2.664	0.177	1	3.77798	LT	5.04177	6.11028	LT
1342	06-KE-0106	N						0.69897	2.05308	Neg
1343	06-KE-0254	P	1.361	0.456	1	4.59912	LT	4.32309	5.76334	LT
1344	06-KE-0542	N						1.83251	2.233	Neg
1345	06-KE-0145	N						1.5682	1.32222	Neg
1346	06-KE-0516	N						0.60206	1	Neg
1347	06-US-0036	N						0	1.11394	Neg
1348	06-CI-0351	P	2.555	0.074	1	3.48965	LT	4.39138	5.75114	LT
1349	06-CI-0412	N						1.36173	1.5682	Neg
1350	06-US-0120	N						0.69897	1.27875	Neg
1351	06-KE-0294	N						0.845098	0.30103	Neg
1352	06-UG-0003	P	1.413	0.06	1	2.12067	LT	3.59966	5.41466	LT
1353	06-TH-161	P	1.682	0.067	1	1.55095	RECENT	3.90967	5.27467	LT
1354	06-CI-0528	N						1.04139	1.83885	Neg
1355	06-KE-0289	N						0.90309	2.09691	Neg
1356	06-US-0117	N						0.477121	2.3032	Neg
1357	06-KE-0387	N						1.17609	2.18752	Neg
1358	06-SA-0040	P	1.725	0.071	1	4.04717	LT	4.85442	6.1608	LT
1359	06-KE-0593	N						0.90309	2.13033	Neg
1360	06-KE-0416	P	2.568	0.144	1	4.09876	LT	4.71722	6.24845	LT
1361	06-UG-0008	P	0.139	0.127	1	2.7189	LT	4.22448	6.04315	LT
1362	06-KE-0013	N						0.30103	2.07555	Neg
1363	06-TH-69	P			1	1.03	RECENT	4.5404	5.6436	LT
1364	06-KE-0453	N						1.43136	2.17026	Neg
1365	06-CI-0465	N						0.778151	2.11059	Neg
1366	06-KE-0033	N						0.30103	0	Neg
1367	06-TH-70	P	1.268	0.065	1	3.444	LT	4.66031	5.94079	LT
1368	06-CI-0166	P	1.845	0.059	1	5.23588	LT	4.33782	5.64181	LT
1369	06-TH-115	P	3.094	0.143	1	4.63211	LT	4.83992	5.88482	LT
1370	06-SA-156	P			1	0.27	RECENT	0.69897	3.47958	Recent
1371	CDC 242	P	2.674	0.087	1	4.56204	LT	4.93048	5.92397	LT
1372	06-CI-0366	N						0.941125	2.73687	Neg
1373	06-CI-0415	N						1.53148	1.07918	Neg
1374	06-KE-0027	P	2.5	0.146	1	3.35892	LT	3.73576	5.28687	LT
1375	06-SA-0037	N						1.32222	2.26007	Neg
1376	06-KE-0085	N						0.30103	1.32222	Neg
1377	06-SA-82	P			1	0.37	RECENT	1.20412	3.51601	Recent
1378	06-CI-0115	P	1.916	0.038	1	4.56471	LT	3.79955	5.37155	LT
1379	CDC 244	P	3.019	0.301	1	3.84937	LT	5.12431	5.47349	LT
1380	06-CI-0349	P	2.648	0.088	1	3.68807	LT	4.53361	6.04136	LT
1381	06-TH-72	P	0.797	0.057	1	1.755	RECENT	3.0386	4.886	LT
1382	06-KE-0473	N						0.30103	1.23045	Neg
1383	06-CI-0308	P	2.534	0.061	1	4.16389	LT	4.37374	5.32624	LT
1384	06-US-0124	N						1.49136	0.30103	Neg
1385	06-CI-0348	P	1.953	0.042	1	4.36599	LT	3.76797	6.04119	LT
1386	06-US-0237	P	2.052	0.383	1	4.45527	LT	4.2305	6.24129	LT
1387	06-CI-0204	P	2.732	0.136	1	4.9851	LT	5.04335	6.16816	LT
1388	CDC 266	P	2.809	0.098	1	4.77053	LT	5.20792	5.77779	LT
1389	CDC 271	P	1.58	0.093	1	1.72035	RECENT	3.106	4.6372	Recent
1390	06-KE-0344	N						1.39794	1.32222	Neg
1391	06-CI-0299	P	0.334	0.061	1	2.64437	LT	4.40319	5.20293	LT
1392	06-US-0198	N						1.38021	0.69897	Neg
1393	06-CI-0323	N						1.04139	1.23045	Neg
1394	06-KE-0154	N						0.60206	1.76343	Neg
1395	06-KE-0096	N						1	1	Neg
1396	06-CI-0320	P	2.538	0.076	1	4.17808	LT	4.18893	5.42083	LT
1397	06-KE-0268	N						1.34242	2.23805	Neg
1398	06-TH-24	N						1.32222	2.61278	Neg
1399	06-KE-0310	N						1.34242	0.90309	Neg
1400	06-US-0121	N						2.31175	2.0569	Neg
1401	06-CI-0033	N						1.20412	1.20412	Neg
1402	06-KE-0274	N						1.20412	0.954243	Neg
1403	06-TH-125	P	1.188	0.108	1	3.68761	LT	4.9772	6.20294	LT
1404	06-KE-0210	N						1.14613	2.72099	Neg
1405	06-US-0089	N						1.23045	1.97313	Neg
1406	06-KE-0248	P	2.445	0.173	1	4.77226	LT	4.67871	5.71389	LT
1407	06-KE-0384	N						1.04139	1.25527	Neg
1408	06-CI-0143	N						0	0.845098	Neg
1409	06-SA-0080	P	1.934	0.117	1	2.71602	LT	3.74005	5.38478	LT
1410	CDC 254	P	2.417	0.769	1	4.37558	LT	4.28704	5.9279	LT
1411	06-KE-0382	N						1.07918	1.20412	Neg
1412	06-KE-0194	N						1.07918	1.11394	Neg
1413	06-TH-179	P	0.584	0.118	1	2.37518	LT	2.7185	5.03825	Recent
1414	06-US-0053	N						1.38021	1.20412	Neg
1415	06-US-0057	N						0.477121	1	Neg
1416	06-CI-0008	N						0.778151	1.6902	Neg
1417	06-KE-0159	N						1.04139	2.03743	Neg
1418	06-KE-0160	N						1.25527	0.778151	Neg
1419	06-CI-0141	N						0.97125	3.4705	Recent
1420	CDC 209	N						1.04139	2.65128	Neg
1421	06-CI-0140	P	2.067	0.052	1	5.0626	LT	4.13255	5.35964	LT
1422	06-SA-0170	P	3.199	0.125	1	4.3742	LT	4.60389	5.60789	LT
1423	06-US-0123	N						1.34242	1.17609	Neg
1424	06-CI-0411	P	2.65	0.427	1	3.32728	LT	2.96875	5.83425	LT
1425	06-TH-64	N						1.11394	0.90309	Neg
1426	06-TH-162	P			1	0.49	RECENT	2.27184	5.289	Recent
1427	06-CI-0133	N						1.20412	0.477121	Neg
1428	CDC 280	P	2.363	0.097	1	3.45936	LT	4.75112	6.14114	LT
1429	06-TH-175	P	2.881	0.078	1	3.26287	LT	4.08664	5.25523	LT
1430	06-US-0034	N						1.50515	1	Neg
1431	06-TH-45	N						1.11394	2.57403	Neg
1432	06-TH-141	P	1.577	0.078	1	3.7952	LT	4.73249	6.14503	LT
1433	06-KE-0029	N						1.53148	2.38021	Neg
1434	06-US-0161	N						1.11394	0.90309	Neg
1435	06-SA-0069	P	1.602	0.042	1	3.38885	LT	3.79138	5.6565	LT
1436	06-CI-0446	N						1.11394	0.778151	Neg
1437	06-TH-68	P	0.183	0.094	1	1.203	RECENT	2.68587	4.51025	Recent
1438	06-TH-113	P	2.378	0.096	1	4.39683	LT	5.32751	6.15277	LT
1439	06-KE-0428	N						1.20412	0.477121	Neg
1440	06-US-0064	N						1.32222	0	Neg
1441	06-KE-0466	N						1	2.60531	Neg
1442	06-CI-0378	N						0.778151	2.26482	Neg
1443	06-KE-0133	N						1.39162	2.58613	Neg
1444	06-US-0208	P	2.915	0.152	1	4.35693	LT	5.17696	6.46217	LT
1445	06-CI-0050	N						0.885	1.74762	Neg
1446	06-KE-0505	N						1.23045	1.96848	Neg
1447	06-TH-183	P			1	1.22	RECENT	2.2878	5.12371	Recent
1448	06-KE-0263	N						0.778151	0.778151	Neg
1449	06-CI-0502	N						1.14613	1.38021	Neg
1450	06-TH-111	P	1.027	0.149	1	2.74181	LT	4.76098	5.98352	LT
1451	CDC 216	N						1.6721	1.53148	Neg
1452	06-CI-0506	N						1.17609	1.07918	Neg
1453	06-SA-0169	P	2.851	0.148	1	4.3093	LT	5.25929	6.29243	LT
1454	06-CI-0247	N						1	2.05308	Neg
1455	06-US-0177	N						1	0.954243	Neg
1456	06-TH-50	N						0.69897	2.09342	Neg
1457	06-KE-0525	N						0.69897	1.07918	Neg
1458	06-CI-0218	P	2.045	0.079	1	4.93006	LT	4.20019	5.66112	LT
1459	06-SA-0053	P	2.386	0.078	1	4.68481	LT	4.30886	6.0675	LT
1460	06-TH-56	N						1.36173	0.60206	Neg
1461	06-KE-0059	N						1.19063	2.87225	Neg
1462	06-CI-0456	N						2.4183	1.64345	Neg
1463	06-KE-0165	N						0.477121	1.39794	Neg
1464	06-KE-0130	P	2.304	0.074	1	4.3828	LT	4.09861	5.66515	LT
1465	06-SA-0076	P	2.404	0.078	1	3.58618	LT	4.00013	5.29814	LT
1466	06-US-0229	P	2.412	0.054	1	4.72528	LT	4.86651	5.93	LT
1467	06-CI-0482	N						1.81291	0.845098	Neg
1468	06-CI-0401	N						1.68124	0.90309	Neg
1469	06-KE-0067	N						1.74036	0.69897	Neg
1470	06-CI-0443	N						0.954243	0.954243	Neg
1471	06-CI-0023	N						2.08991	0.90309	Neg
1472	06-CI-0490	N						0.954243	0.69897	Neg
1473	06-CI-0384	P	2.712	0.114	1	3.89931	LT	4.30531	5.9619	LT
1474	06-TH-163	P			1	0.66	RECENT	1	3.69346	Recent
1475	06-TH-62	N						1.25527	1.43136	Neg
1476	06-SA-0097	N						2.03743	1.53148	Neg
1477	06-SA-0020	N						0.90309	1.30103	Neg
1478	06-SA-0151	P	3.28	0.154	1	3.00824	LT	4.96397	6.20093	LT
1479	06-KE-0226	N						0.60206	2.01703	Neg
1480	06-CI-0520	N						1.07918	2.17319	Neg
1481	CDC 268	N						1.34242	1.57978	Neg
1482	06-CI-0021	N						0.954243	0.69897	Neg
1483	06-KE-0391	N						0.30103	0.69897	Neg
1484	06-US-0128	N						1.25527	1.27875	Neg
1485	06-CI-0064	N						0.90309	1.11394	Neg
1486	06-KE-0369	P	2.619	0.072	1	4.70104	LT	5.17498	6.18117	LT
1487	06-US-0148	N						1.25527	0.954243	Neg
1488	06-CI-0267	P	2.749	0.282	1	5.08303	LT	5.60956	5.87559	LT
1489	06-KE-0080	N						1.20412	2.68395	Neg
1490	06-SA-0141	P	2.307	0.108	1	2.26827	LT	3.379	4.8824	LT
1491	06-KE-0483	N						1.34242	1.82607	Neg
1492	06-KE-0499	N						0.90309	1.38021	Neg
1493	06-KE-0502	N						0.30103	0.90309	Neg
1494	06-SA-0001	P	2.44	0.053	1	3.40997	LT	3.0868	5.7464	Recent
1495	06-US-0239	P	2.286	0.059	1	3.86203	LT	4.01791	5.93733	LT
1496	06-SA-115	P			1	0.66	RECENT	2.8978	4.6094	Recent
1497	06-TH-67	N						1.95424	1.30103	Neg
1498	07-CI-331	P			1	6.48	LT	5.57326	5.8269	LT
1499	06-CI-0168	N						0	0.69897	Neg
1500	06-KE-0394	N						1.4624	1.99123	Neg

## Sheet: Spearman Ranked CC (2)
Sample #	CDC ID	HIV Status	LAg ODn	LAg Classification	Incidence Line	Diagnostic Line	Best Visual	LAg Ranked
827	06-SA-138	P	0.31	RECENT	0.60206	4.98764	Recent	561	565	16
1224	06-KE-379	P	0.32	RECENT	0.60206	4.01005	Recent	558	565	49
635	06-SA-188	P	0.21	RECENT	0.69897	4.72125	Recent	565	562	9
1025	06-SA-31	P	0.26	RECENT	0.69897	3.32015	Recent	564	562	4
1370	06-SA-156	P	0.27	RECENT	0.69897	3.47958	Recent	562	562	0
532	06-US-240	P	0.86	RECENT	0.90309	3.33706	Recent	528	561	1089
687	279	P	0.89	RECENT	0.954243	4.52561	Recent	526	560	1156
1474	06-TH-163	P	0.66	RECENT	1	3.69346	Recent	538	559	441
439	06-TH-0170	P	0.5	RECENT	1.04139	3.41797	Recent	547	558	121
600	06-TH-181	P	0.44	RECENT	1.11394	3.53084	Recent	551	556	25
172	06-TH-166	P	0.75	RECENT	1.11394	4.19791	Recent	533	556	529
828	06-SA-112	P	0.19	RECENT	1.14613	3.07262	Recent	566	553	169
73	06-US-0206	P	0.4	RECENT	1.14613	3.32201	Recent	554	553	1
539	06-SA-134	P	0.55	RECENT	1.14613	3.15229	Recent	544	553	81
345	06-SA-0012	P	1.08	RECENT	1.17609	3.65639	Recent	515	552	1369
1377	06-SA-82	P	0.37	RECENT	1.20412	3.51601	Recent	556	551	25
939	07-CI-62	P	0.38	RECENT	1.25527	3.5611	Recent	555	550	25
764	06-TH-207	P	0.31	RECENT	1.30103	3.72754	Recent	560	548	144
770	06-SA-145	P	1.19	RECENT	1.30103	4.62313	Recent	510	548	1444
752	06-KE-15	P	0.47	RECENT	1.34242	4.34301	Recent	549	547	4
675	07-CI-0240	P	0.36	RECENT	1.34912	2.83038	Neg	557	546	121
1202	06-SA-59	P	0.73	RECENT	1.36173	3.88897	Recent	535	544	81
942	06-SA-04	P	1.35	RECENT	1.36173	4.50719	Recent	501	544	1849
931	06-SA-09	P	0.44	RECENT	1.43136	4.92605	Recent	552	543	81
1255	07-CI-498	P	0.5	RECENT	1.50515	3.02938	Recent	546	542	16
121	06-UG-0010	P	0.65	RECENT	1.54407	4.00655	Recent	540	541	1
1026	06-SA-49	P	0.67	RECENT	1.7655	4.36375	Recent	537	538	1
411	06-SA-0050	P	0.9	RECENT	1.85325	3.92475	Recent	525	537	144
933	06-SA-144	P	1.53	RECENT	1.95424	3.98489	Recent	488	536	2304
268	06-TH-0185	P	1.24	RECENT	1.95675	5.34337	Recent	504	535	961
481	06-TH-103	P	0.75	RECENT	1.95975	4.2785	Recent	534	534	0
804	06-SA-19	P	0.9	RECENT	2.01284	3.04021	Recent	524	533	81
1303	06-SA-14	P	0.89	RECENT	2.01963	4.62638	Recent	527	532	25
1189	247	P	1.23	RECENT	2.04532	4.49518	Recent	505	530	625
927	07-CI-194	P	1.29	RECENT	2.05788	3.9	Recent	503	529	676
1120	06-TH-165	P	0.83	RECENT	2.06446	3.43185	Recent	529	528	1
1022	06-SA-135	P	1.36	RECENT	2.07188	4.84736	Recent	500	527	729
722	272	P	1.03	RECENT	2.07918	4.58272	Recent	518	526	64
1122	06-KE-250	P	0.27	RECENT	2.08636	4.29861	Recent	563	525	1444
455	06-SA-0171	P	1.9	RECENT	2.09912	3.67338	Recent	472	524	2704
1274	06-KE-0031	P	1.68855	RECENT	2.10387	5.44613	Recent	483	523	1600
826	06-SA-22	P	0.45	RECENT	2.11727	4.90317	Recent	550	522	784
343	06-TH-00167	P	1.45	RECENT	2.13988	4.43345	Recent	495	521	676
1181	07-CI-114	P	0.83	RECENT	2.17319	4.59655	Recent	530	520	100
1095	06-US-0233	P	1.86446	RECENT	2.17612	4.55737	Recent	474	519	2025
1237	06-SA-121	P	0.43	RECENT	2.19866	5.37041	Recent	553	518	1225
247	06-TH-0194	P	0.95	RECENT	2.21748	4.29469	Recent	521	517	16
649	06-TH-182	P	0.57	RECENT	2.218	4.19	Recent	543	516	729
205	06-TH-0142	P	0.8	RECENT	2.23805	5.39546	Recent	532	515	289
1426	06-TH-162	P	0.49	RECENT	2.27184	5.289	Recent	548	513	1225
1447	06-TH-183	P	1.22	RECENT	2.2878	5.12371	Recent	507	511	16
1254	06-SA-127	P	0.97	RECENT	2.29667	5.45071	Recent	520	510	100
96	06-SA-0167	P	1.54	RECENT	2.33041	4.58247	Recent	487	509	484
109	06-TH-172	P	1.12	RECENT	2.35411	4.25057	Recent	513	508	25
1211	06-SA-111	P	0.68	RECENT	2.35793	5.46611	Recent	536	507	841
661	06-TH-79	P	1.07	RECENT	2.362	4.58	Recent	517	506	121
535	06-SA-70	P	1.5	RECENT	2.36549	5.50526	Recent	491	505	196
925	06-TH-191	P	0.32	RECENT	2.36736	4.42413	Recent	559	504	3025
218	06-TH-0180	P	0.92	RECENT	2.41987	4.226	Recent	522	502	400
436	06-SA-0137	P	0.6	RECENT	2.43833	5.05367	Recent	542	501	1681
71	06-KE-0174	P	1.17	RECENT	2.49113	5.07425	Recent	511	499	144
494	06-TH-155	P	0.55	RECENT	2.49487	5.213	Recent	545	498	2209
1193	06-SA-84	P	0.8	RECENT	2.50167	4.4515	Recent	531	497	1156
850	06-SA-58	P	1.91	RECENT	2.541	4.80975	Recent	469	496	729
220	06-TH-0188	P	1.09	RECENT	2.54825	4.1265	Recent	514	495	361
520	07-CI-232	P	1.5	RECENT	2.56917	4.84617	Recent	490	493	9
895	06-KE-152	P	1.91	RECENT	2.61338	4.81862	Recent	470	489	361
950	06-TH-164	P	1.52	RECENT	2.61625	4.63087	Recent	489	488	1
738	06-SA-11	P	1.49	RECENT	2.63138	5.20763	Recent	493	487	36
1043	06-SA-158	P	1.21	RECENT	2.63662	5.23313	Recent	508	486	484
1437	06-TH-68	P	1.203	RECENT	2.68587	4.51025	Recent	509	485	576
981	06-SA-152	P	0.61	RECENT	2.7445	5.314	Recent	541	476	4225
851	06-SA-79	P	1.75	RECENT	2.74975	4.98438	Recent	478	474	16
1093	265	P	1.39	RECENT	2.789	5.863	Recent	498	471	729
81	06-TH-0169	P	0.91	RECENT	2.84075	4.54613	LT	523	467	3136
946	06-SA-81	P	1.44	RECENT	2.847	5.29767	LT	496	466	900
1172	07-US-217	P	1.08	RECENT	2.85733	5.0225	Recent	516	464	2704
100	06-UG-0023	P	1.23	RECENT	2.87	5.33512	LT	506	462	1936
755	06-SA-117	P	1.69	RECENT	2.87183	4.76083	Recent	482	461	441
550	06-TH-190	P	1.73	RECENT	2.88617	4.8095	Recent	480	460	400
1496	06-SA-115	P	0.66	RECENT	2.8978	4.6094	Recent	539	458	6561
421	CDC 226	P	1.38137	RECENT	2.90183	4.881	Recent	499	457	1764
415	06-TH-0132	P	1.34	RECENT	2.95083	4.55567	LT	502	454	2304
227	06-SA-006	P	1.63	RECENT	3.0325	4.99517	LT	484	444	1600
1381	06-TH-72	P	1.755	RECENT	3.0386	4.886	LT	476	442	1156
325	06-SA-0056	P	1.75	RECENT	3.0875	4.92483	LT	477	437	1600
1389	CDC 271	P	1.72035	RECENT	3.106	4.6372	Recent	481	436	2025
841	06-SA-60	P	1.14	RECENT	3.206	4.7955	LT	512	429	6889
857	06-SA-77	P	1.88	RECENT	3.25017	5.264	LT	473	424	2401
146	06-TH-0083	P	1.81	RECENT	3.26767	4.71567	LT	475	422	2809
934	06-UG-0027	P	1.99374	RECENT	3.29617	5.789	LT	468	420	2304
1011	06-US-231	P	1.43	RECENT	3.39083	5.35017	LT	497	414	6889
605	06-TH-148	P	1.75	RECENT	3.458	5.332	REcent	479	411	4624
1078	07-CI-252	P	1.49	RECENT	3.51883	5.721	LT	494	407	7569
38	06-SA-0091	P	1.91	RECENT	3.77026	5.86618	LT	471	373	9604
1353	06-TH-161	P	1.55095	RECENT	3.90967	5.27467	LT	486	352	17956
1143	06-TH-206	P	1.49954	RECENT	4.05633	5.5	LT	492	319	29929
1021	06-TH-203	P	1.55122	RECENT	4.445	5.81167	LT	485	234	63001
1363	06-TH-69	P	1.03	RECENT	4.5404	5.6436	LT	519	213	93636
562	06-KE-396	P	2.52	LT	1.57333	5.985	Recent	428	540	12544
1159	06-CI-0210	P	3.14936	LT	1.641	4.0165	Recent	381	539	24964
387	06-KE-0399	P	2.2	LT	2.04483	4.87183	Recent	453	531	6084
373	07-CI-0077	P	3.98	LT	2.26483	5.15067	Recent	274	514	57600
731	228	P	2.28	LT	2.2825	4.21817	Recent	446	512	4356
1062	06-KE-0041	P	3.88089	LT	2.375	4.68983	Recent	295	503	43264
802	06-TH-90	P	2.1	LT	2.4435	4.36733	Recent	461	500	1521
355	06-CI-0408	P	2.912	LT	2.56317	5.80717	Recent	400	494	8836
735	06-TH-150	P	2.26	LT	2.58033	4.71267	Recent	448	492	1936
1000	06-KE-0276	P	2.29925	LT	2.583	4.06867	Recent	445	491	2116
704	07-CI-426	P	3.85	LT	2.60067	5.83833	Recent	301	490	35721
134	06-SA-0008	P	3.27	LT	2.71183	4.63317	Recent	364	484	14400
1413	06-TH-179	P	2.37518	LT	2.7185	5.03825	Recent	438	483	2025
136	06-TH-0178	P	2.22	LT	2.72433	5.3275	Recent	451	482	961
414	06-SA-0046	P	2.81	LT	2.725	4.52133	Recent	407	481	5476
434	07-CI-0156	P	3.21	LT	2.7255	4.43133	LT	371	480	11881
598	07-CI-190	P	3.1	LT	2.7355	4.2495	Recent	387	479	8464
905	07-CI-108	P	2.61	LT	2.74	4.51767	Recent	423	478	3025
900	06-SA-152	P	2.59	LT	2.7445	5.314	Recent	425	476	2601
1102	06-US-0241	P	4.10615	LT	2.7495	5.2635	Recent	257	475	47524
223	06-CI-0175	P	4.008	LT	2.7555	5.54817	Recent	271	473	40804
493	07-CI-241	P	2.78	LT	2.75883	5.11967	Recent	410	472	3844
295	06-TH-0147	P	2.11	LT	2.80067	4.55383	Recent	460	470	100
260	06-TH-0144	P	2.15	LT	2.80475	4.49287	Recent	456	469	169
25	06-SA-0139	P	2.81	LT	2.81967	5.33433	Recent	409	468	3481
463	07-CI-0109	P	3.59	LT	2.85533	4.52233	Recent	330	465	18225
508	06-SA-93	P	2.88	LT	2.862	5.6555	Recent	402	463	3721
59	06-SA-0054	P	3.38	LT	2.89438	4.88963	LT	352	459	11449
1071	06-TH-75	P	2.492	LT	2.90683	4.55017	Recent	430	456	676
184	06-TH-0184	P	2.22	LT	2.92083	4.71467	LT	450	455	25
278	06-SA-0143	P	2.15	LT	2.956	4.64817	LT	457	453	16
606	06-SA-122	P	3.13	LT	2.9585	4.80933	LT	384	452	4624
1424	06-CI-0411	P	3.32728	LT	2.96875	5.83425	LT	357	451	8836
101	06-UG-0021	P	2.71	LT	2.99	5.02013	LT	418	450	1024
615		P	2.2	LT	2.99512	4.73062	LT	452	449	9
901	06-KE-556	P	3.22	LT	2.99567	5.05117	LT	368	448	6400
838	06-TH-109	P	4.22	LT	2.996	4.365	Recent	237	447	44100
848	06-SA-88	P	2.3	LT	3.0225	5.45583	LT	443	446	9
986	236	P	2.99	LT	3.02433	4.35383	LT	396	445	2401
189	07-CI-0172	P	3.18	LT	3.03638	5.13688	LT	373	443	4900
783	06-KE-187	P	3.48	LT	3.0515	5.63817	LT	341	441	10000
243	06-CI-0106	P	4.05433	LT	3.05167	6.09267	LT	264	440	30976
590	07-CI-165	P	4.53	LT	3.06275	4.86362	LT	182	439	66049
1494	06-SA-0001	P	3.40997	LT	3.0868	5.7464	Recent	349	438	7921
469	06-SA-0164	P	3.49575	LT	3.12267	5.644	LT	338	435	9409
786	07-CI-270	P	2.31	LT	3.13837	5.5775	LT	442	434	64
427	07-CI-0344	P	3.31	LT	3.1645	5.47783	LT	359	433	5476
884	255	P	3.04	LT	3.17987	5.20613	LT	394	432	1444
424	06-TH-0156	P	4.6	LT	3.194	5.226	LT	173	431	66564
467	06-CI-0178	P	4.69722	LT	3.1975	5.36833	LT	151	430	77841
771	211	P	2.4	LT	3.22412	5.054	LT	437	428	81
123	CDC 214	P	3.51	LT	3.2395	5.56525	LT	334	427	8649
823	06-US-230	P	2.07	LT	3.24525	4.99863	LT	462	426	1296
119	06-SA-0116	P	3.29	LT	3.24788	5.7785	LT	362	425	3969
397	07-CI-199	P	5.7	LT	3.25975	5.36863	LT	40	423	146689
734	06-UG-07	P	2.31	LT	3.27367	5.34183	LT	441	421	400
1301	06-SA-0130	P	2.19959	LT	3.3015	5.04775	LT	454	419	1225
1132	CDC 207	P	2.35294	LT	3.316	5.229	LT	439	418	441
1064	06-CI-0112	P	4.14709	LT	3.33525	6.02462	LT	250	417	27889
1490	06-SA-0141	P	2.26827	LT	3.379	4.8824	LT	447	416	961
1107	06-SA-0123	P	4.10655	LT	3.381	5.148	LT	256	415	25281
994	06-CI-0261	P	4.7079	LT	3.41887	5.383	LT	146	413	71289
568	06-SA-131	P	2.23	LT	3.44913	5.03438	LT	449	412	1369
311	07-CI-0316	P	3.6	LT	3.46	5.34667	LT	328	410	6724
563	06-TH-122	P	3.77	LT	3.46217	5.192	LT	312	409	9409
772	06-KE-477	P	3.41	LT	3.46312	6.17738	LT	348	408	3600
42	07-CI-0100	P	5.31	LT	3.52413	5.636	LT	74	406	110224
1352	06-UG-0003	P	2.12067	LT	3.59966	5.41466	LT	459	405	2916
1165	06-KE-0182	P	3.21014	LT	3.60466	5.82799	LT	370	404	1156
425	06-SA-0085	P	2.99	LT	3.60509	6.05502	LT	398	403	25
1338	06-TH-171	P	3.05147	LT	3.60799	4.42825	LT	393	402	81
816	06-TH-205	P	4.47	LT	3.61037	5.417	LT	197	401	41616
627	276	P	5.93	LT	3.61333	5.3975	LT	25	400	140625
380	07-CI-0238	P	4.52	LT	3.62775	6.01388	LT	185	399	45796
899	07-CI-56	P	3.31	LT	3.63033	5.11061	LT	358	398	1600
239	06-KE-544	P	4.79	LT	3.63612	5.92863	LT	125	397	73984
342	07-CI-0226	P	3.71	LT	3.63699	5.77746	LT	318	396	6084
1038	06-UG-0017	P	2.57982	LT	3.64207	5.46023	LT	426	395	961
1124	06-TH-121	P	2.48737	LT	3.65312	5.67463	LT	431	394	1369
1058	06-TH-88	P	3.293	LT	3.65839	5.30995	LT	361	393	1024
475	06-TH-0174	P	3.14	LT	3.67403	4.4268	LT	382	392	100
166	06-TH-0186	P	2.81	LT	3.68735	5.13093	LT	408	391	289
32	06-SA-0155	P	2.07	LT	3.68913	5.10733	LT	463	390	5329
225	06-KE-0184	P	2.16	LT	3.70449	5.43787	LT	455	389	4356
19	06-TH-0138	P	3.62	LT	3.70518	6.12024	LT	327	388	3721
245	07-CI-0159	P	3.12	LT	3.70783	4.93664	LT	385	387	4
162	07-CI-0273	P	4.34	LT	3.71625	4.83534	LT	224	386	26244
250	06-SA-0089	P	2.86	LT	3.72567	6.14231	LT	405	385	400
1374	06-KE-0027	P	3.35892	LT	3.73576	5.28687	LT	353	384	961
1409	06-SA-0080	P	2.71602	LT	3.74005	5.38478	LT	417	383	1156
395	07-CI-0224	P	2.86	LT	3.74092	5.23716	LT	404	382	484
94	06-CI-0116	P	3.8503	LT	3.75082	5.60252	LT	300	381	6561
589	06-KE-138	P	4.11	LT	3.75997	5.58546	LT	255	380	15625
796	06-TH-87	P	2.73	LT	3.76162	5.90288	LT	415	379	1296
564	06-TH-96	P	3.46	LT	3.7623	6.29522	LT	342	378	1296
808	06-TH-81	P	2.003	LT	3.76343	6.06188	LT	467	377	8100
1385	06-CI-0348	P	4.36599	LT	3.76797	6.04119	LT	219	376	24649
217	CDC 227	P	3.74	LT	3.76812	5.31853	LT	316	375	3481
117	06-US-0213	P	3.5	LT	3.77026	6.37287	LT	337	373	1296
656	07-CI-191	P	2.31	LT	3.7743	4.78603	LT	440	372	4624
570	06-SA-52	P	5.24	LT	3.77895	5.58532	LT	83	371	82944
1435	06-SA-0069	P	3.38885	LT	3.79138	5.6565	LT	351	370	361
1378	06-CI-0115	P	4.56471	LT	3.79955	5.37155	LT	179	369	36100
739	253	P	2.68	LT	3.8107	5.31135	LT	420	368	2704
574	06-SA-0017	P	4.71342	LT	3.81465	5.24281	LT	143	367	50176
794	06-SA-55	P	6.13	LT	3.81505	4.82381	LT	21	366	119025
951	06-KE-478	P	3.16	LT	3.81915	6.16727	LT	379	365	196
578	06-SA-38	P	5.42	LT	3.82549	5.03271	LT	63	364	90601
868	06-SA-30	P	4.16	LT	3.82995	6.22913	LT	249	363	12996
334	06-TH-0153	P	3.14	LT	3.83078	5.64825	LT	383	362	441
1037	06-TH-76	P	3.395	LT	3.84042	4.96941	LT	350	361	121
1263	06-SA-0064	P	3.94919	LT	3.84925	5.73913	LT	281	360	6241
272	06-US-0214	P	3.28	LT	3.86213	5.78067	LT	363	359	16
292	07-CI-0105	P	3.09	LT	3.87134	5.48547	LT	388	358	900
130	06-SA-0090	P	2.6	LT	3.87237	5.72225	LT	424	357	4489
8	07-CI-0235	P	4.94	LT	3.87547	5.84638	LT	105	356	63001
1040	06-TH-157	P	2.4417	LT	3.89031	5.23129	LT	436	355	6561
1142	06-CI-0386	P	3.83367	LT	3.89076	5.72511	LT	305	354	2401
208	06-KE-0474	P	4.52	LT	3.89293	4.99532	LT	183	353	28900
1220	06-US-0202	P	3.93488	LT	3.91477	6.00563	LT	283	351	4624
328	06-SA-0027	P	4.22	LT	3.91666	5.48943	LT	238	350	12544
507	06-TH-85	P	3.21	LT	3.9208	5.50948	LT	372	349	529
501	06-TH-80	P	4.16	LT	3.92096	5.87693	LT	248	348	10000
897	07-CI-128	P	4.7	LT	3.92593	5.17736	LT	149	347	39204
115	CDC 273	P	3.43	LT	3.92732	5.69652	LT	345	346	1
679	06-KE-144	P	4.71	LT	3.92983	5.59667	LT	144	345	40401
1288	06-KE-0372	P	3.16296	LT	3.93008	5.92176	LT	377	344	1089
742	06-TH-145	P	4.47	LT	3.9344	5.31655	LT	196	343	21609
9	CDC 257	P	3.82	LT	3.94211	5.69482	LT	306	342	1296
894	07-CI-124	P	2.07	LT	3.95153	5.8794	LT	464	341	15129
530	06-TH-123	P	6.22	LT	3.95472	5.14921	LT	18	340	103684
246	07-CI-0342	P	4.61	LT	3.96161	4.97892	LT	169	339	28900
293	06-SA-0094	P	3.34	LT	3.96605	5.90512	LT	354	338	256
547	07-CI-360	P	4.58	LT	3.97179	6.07611	LT	176	337	25921
248	07-CI-0206	P	3.49	LT	3.98173	5.58619	LT	339	336	9
1320	06-TH-118	P	2.73734	LT	3.98583	5.40569	LT	414	335	6241
76	06-SA-0100	P	4.73	LT	3.99374	5.78704	LT	136	334	39204
1465	06-SA-0076	P	3.58618	LT	4.00013	5.29814	LT	331	333	4
831	06-TH-152	P	4.68	LT	4.00337	5.7269	LT	155	332	31329
1106	06-SA-0092	P	4.6976	LT	4.00492	5.73904	LT	150	331	32761
233	06-SA-0065	P	2.46	LT	4.00788	6.19808	LT	435	329	11236
561	CDC 278	P	5.26	LT	4.00788	6.29576	LT	80	329	62001
1027	06-SA-0018	P	4.05212	LT	4.01326	5.68647	LT	265	328	3969
1495	06-US-0239	P	3.86203	LT	4.01791	5.93733	LT	299	327	784
572	CDC 269	P	2.3	LT	4.02123	6.06492	LT	444	326	13924
732	06-KE-0146	P	4.0406	LT	4.03503	5.49932	LT	267	325	3364
351	07-CI-0321	P	4.81	LT	4.03635	5.68599	LT	120	324	41616
852	06-TH-158	P	3.15	LT	4.03957	5.69825	LT	380	323	3249
779	06-SA-83	P	3.09	LT	4.0479	6.09994	LT	389	322	4489
339	06-US-0220	P	4.01	LT	4.0525	6.20788	LT	270	321	2601
259	06-TH-0084	P	3.69	LT	4.05572	6.07055	LT	320	320	0
320	CDC 213	P	3.24	LT	4.06629	5.17934	LT	366	318	2304
591	06-SA-140	P	3.64	LT	4.06867	5.69625	LT	326	317	81
132	06-TH-149	P	3.5	LT	4.07719	5.28825	LT	335	316	361
296	CDC 235	P	4.07	LT	4.07784	6.00892	LT	262	315	2809
17	06-KE-0201	P	3.95	LT	4.08203	5.60647	LT	279	314	1225
1429	06-TH-175	P	3.26287	LT	4.08664	5.25523	LT	365	313	2704
1121	06-SA-0043	P	4.12308	LT	4.0887	6.00297	LT	252	312	3600
844	06-SA-132	P	5.71	LT	4.09806	5.7195	LT	39	311	73984
1464	06-KE-0130	P	4.3828	LT	4.09861	5.66515	LT	214	310	9216
521	06-SA-126	P	5.56	LT	4.10223	5.89869	LT	48	309	68121
271	06-KE-0209	P	4.6	LT	4.1086	5.32567	LT	174	308	17956
1063	06-SA-0157	P	3.9289	LT	4.1114	6.18189	LT	284	307	529
91	06-SA-0063	P	3.92	LT	4.112	5.46793	LT	286	306	400
13	07-CI-0345	P	2.9	LT	4.12411	5.46018	LT	401	305	9216
1421	06-CI-0140	P	5.0626	LT	4.13255	5.35964	LT	93	304	44521
1206	06-SA-0057	P	4.39503	LT	4.14448	5.79036	LT	211	303	8464
340	07-CI-0341	P	4.48	LT	4.14501	5.43149	LT	193	302	11881
626	06-TH-78	P	4.2	LT	4.14712	5.52423	LT	242	301	3481
886	07-CI-326	P	2.51	LT	4.15424	6.14932	LT	429	300	16641
194	06-SA-0098	P	4.1	LT	4.15506	6.02109	LT	258	299	1681
282	06-TH-0107	P	3.07	LT	4.1692	6.19628	LT	392	298	8836
1156	06-US-0221	P	3.32958	LT	4.17143	6.01122	LT	356	297	3481
889	06-CI-0066	P	4.82037	LT	4.17705	5.30101	LT	118	296	31684
36	CDC 270	P	4.26	LT	4.1805	5.65106	LT	232	295	3969
1178	06-TH-133	P	3.67152	LT	4.18361	5.00223	LT	324	294	900
680	06-TH-106	P	2.99	LT	4.18732	5.7292	LT	397	293	10816
1396	06-CI-0320	P	4.17808	LT	4.18893	5.42083	LT	245	292	2209
1115	06-SA-0062	P	3.75307	LT	4.19016	5.84279	LT	315	291	576
1242	06-SA-0108	P	3.81837	LT	4.1941	5.1043	LT	307	290	289
1207	06-CI-0177	P	5.37157	LT	4.19871	5.86954	LT	67	289	49284
418	06-SA-0162	P	3.5	LT	4.19926	5.99468	LT	336	288	2304
1458	06-CI-0218	P	4.93006	LT	4.20019	5.66112	LT	106	287	32761
620	06-KE-142	P	4.46	LT	4.20817	5.55687	LT	200	286	7396
1361	06-UG-0008	P	2.7189	LT	4.22448	6.04315	LT	416	285	17161
740	06US-207	P	5.78	LT	4.22583	6.0728	LT	37	284	61009
1386	06-US-0237	P	4.45527	LT	4.2305	6.24129	LT	201	283	6724
285	06-KE-0405	P	4.67	LT	4.23325	5.06057	LT	156	282	15876
1065	06-SA-0087	P	4.47708	LT	4.25188	5.87544	LT	195	281	7396
1068	06-KE-0383	P	3.8626	LT	4.25612	5.86702	LT	298	280	324
961	06-US-218	P	3.66	LT	4.27614	5.85714	LT	325	279	2116
898	06-UG-40	P	3.91	LT	4.27653	5.8594	LT	291	278	169
1410	CDC 254	P	4.37558	LT	4.28704	5.9279	LT	216	277	3721
185	07-CI-0198	P	4.52	LT	4.28758	5.53308	LT	184	276	8464
197	06-SA-0044	P	6.33	LT	4.28914	5.47549	LT	14	275	68121
443	06-KE-0275	P	4.75	LT	4.29743	5.69761	LT	131	274	20449
965	06-SA-47	P	5.48	LT	4.29975	6.0531	LT	54	273	47961
1473	06-CI-0384	P	3.89931	LT	4.30531	5.9619	LT	293	272	441
640	06-SA-45	P	6.26	LT	4.3076	5.85986	LT	17	271	64516
1459	06-SA-0053	P	4.68481	LT	4.30886	6.0675	LT	154	270	13456
584	06-SA-99	P	3.23	LT	4.30918	5.40465	LT	367	269	9604
853	06-SA-163	P	2.46	LT	4.31148	5.77812	LT	434	268	27556
1343	06-KE-0254	P	4.59912	LT	4.32309	5.76334	LT	175	267	8464
1146	06-SA-0051	P	4.43173	LT	4.32584	6.1793	LT	206	266	3600
747	06-KE-0040	P	4.44925	LT	4.32705	5.04396	LT	202	265	3969
696	07-CI-313	P	6.42	LT	4.33037	5.86945	LT	12	264	63504
969	06-SA-160	P	4.39	LT	4.33088	6.07773	LT	213	263	2500
875	06-TH-102	P	3.17	LT	4.33133	5.41418	LT	376	262	12996
375	06-KE-0543	P	5.01	LT	4.3355	5.31215	LT	97	261	26896
575	07-CI-339	P	4.96	LT	4.33688	5.35714	LT	102	260	24964
1368	06-CI-0166	P	5.23588	LT	4.33782	5.64181	LT	84	259	30625
1234	06-CI-0222	P	3.1603	LT	4.33856	6.2132	LT	378	258	14400
1245	06-SA-0154	P	2.06782	LT	4.33951	6.17962	LT	465	257	43264
258	06-SA-003	P	2.15	LT	4.34749	5.95579	LT	458	256	40804
915	252	P	5.17	LT	4.35574	5.84015	LT	87	255	28224
837	07-CI248	P	4.67	LT	4.35987	5.56641	LT	157	254	9409
1233	06-TH-197	P	3.86484	LT	4.36539	5.68959	LT	297	253	1936
1290	06-TH-159	P	3.92822	LT	4.37144	5.93316	LT	285	252	1089
1383	06-CI-0308	P	4.16389	LT	4.37374	5.32624	LT	247	251	16
728	07-CI-54	P	4.51	LT	4.379	5.63039	LT	188	250	3844
90	06-SA-0104	P	3.81	LT	4.38743	5.4284	LT	308	249	3481
354	06-TH-0177	P	3.7	LT	4.38835	5.27359	LT	319	248	5041
1348	06-CI-0351	P	3.48965	LT	4.39138	5.75114	LT	340	247	8649
634	06-SA-166	P	3.08	LT	4.40166	5.49727	LT	390	246	20736
1391	06-CI-0299	P	2.64437	LT	4.40319	5.20293	LT	421	245	30976
408	06-KE-0232	P	4.79	LT	4.41275	5.90235	LT	124	244	14400
653	06-KE-199	P	6.02	LT	4.4129	5.84752	LT	23	243	48400
1324	06-CI-0324	P	4.6181	LT	4.41946	5.59434	LT	167	242	5625
1098	06-SA-0074	P	4.51222	LT	4.42068	5.25486	LT	187	241	2916
519	CDC 256	P	7.01	LT	4.42215	4.93985	LT	3	240	56169
964	06-TH-74	P	4.65	LT	4.42749	5.52796	LT	159	239	6400
75	06-UG-0019	P	4.26	LT	4.43775	5.83646	LT	233	238	25
44	06-TH-127	P	4.03	LT	4.43875	5.91992	LT	268	237	961
468	06-SA-0068	P	3.88	LT	4.43933	5.86763	LT	296	236	3600
332	06-SA-0035	P	3.92	LT	4.44212	5.67924	LT	287	235	2704
452	06-UG-0025	P	5.01	LT	4.44595	6.07307	LT	99	233	17956
773	06-TH-134	P	4.51	LT	4.44932	6.13947	LT	189	232	1849
464	06-SA-0147	P	5.59	LT	4.45028	5.77843	LT	46	231	34225
1104	06-TH-200	P	3.94928	LT	4.45171	5.66321	LT	280	230	2500
253	06-KE-0510	P	4.61	LT	4.46145	5.32251	LT	170	229	3481
147	07-CI-0254	P	3.74	LT	4.46718	5.41659	LT	317	228	7921
540	CDC 248	P	4.75	LT	4.46888	5.69352	LT	130	227	9409
126	06-SA-0078	P	3.6	LT	4.47369	6.29909	LT	329	226	10609
863	06-TH-195	P	4.19	LT	4.48005	6.09453	LT	243	225	324
488	06-SA-28	P	5.68	LT	4.49027	5.72942	LT	41	224	33489
1227	06-CI-0058	P	4.41866	LT	4.4952	5.59962	LT	209	223	196
1330	06-TH-91	P	3.834	LT	4.50065	5.88009	LT	304	222	6724
200	06-US-0219	P	5.43	LT	4.50659	5.64892	LT	59	221	26244
1144	06-SA-0124	P	4.64602	LT	4.50954	5.88532	LT	160	220	3600
314	07-CI-338	P	4.62	LT	4.51786	5.71404	LT	165	219	2916
534	06-SA-05	P	4.29	LT	4.51862	5.80597	LT	229	218	121
1066	06-SA-0029	P	4.13163	LT	4.5188	6.07693	LT	251	217	1156
911	06-UG-09	P	3.12	LT	4.52385	5.71389	LT	386	216	28900
1380	06-CI-0349	P	3.68807	LT	4.53361	6.04136	LT	321	215	11236
1333	06-KE-0011	P	3.29677	LT	4.53782	5.79009	LT	360	214	21316
15	06-US-0236	P	4.83	LT	4.54073	6.32921	LT	117	212	9025
82	06-KE-0247	P	5.43	LT	4.54199	5.81926	LT	60	211	22801
594	06-UG-4	P	7.1	LT	4.54263	6.11059	LT	1	210	43681
1221	06-TH-192	P	2.62778	LT	4.54652	5.28922	LT	422	209	45369
903	06-SA-120	P	3.96	LT	4.55717	6.03541	LT	277	208	4761
370	07-CI-0104	P	4.64	LT	4.55768	5.6601	LT	162	207	2025
252	06-SA-0010	P	3.08	LT	4.57481	6.35243	LT	391	206	34225
213	06-TH-0073	P	3.97	LT	4.58619	6.16433	LT	276	205	5041
1054	06-US-0227	P	4.00206	LT	4.59684	6.07065	LT	272	204	4624
914	06-CI-0123	P	2.46897	LT	4.60167	6.15552	LT	432	203	52441
695	06-SA-128	P	5.85	LT	4.60204	6.00507	LT	30	202	29584
390	06-TH-0176	P	3.55	LT	4.60283	5.60185	LT	333	201	17424
1422	06-SA-0170	P	4.3742	LT	4.60389	5.60789	LT	217	200	289
438	06-SA-0072	P	5.83	LT	4.60843	6.04322	LT	33	199	27556
1268	06-SA-0016	P	4.43783	LT	4.61787	5.38347	LT	204	198	36
760	06-TH-77	P	4.83	LT	4.62791	6.03147	LT	116	197	6561
180	06-US-0216	P	5.4	LT	4.63012	6.22987	LT	65	196	17161
920	06-TH-110	P	3.94	LT	4.63148	5.98595	LT	282	195	7569
466	07-CI-0233	P	5.83	LT	4.6385	5.50571	LT	32	194	26244
814	06-SA-114	P	5.43	LT	4.64517	6.40312	LT	62	193	17161
873	06-KE-469	P	3.85	LT	4.64569	6.27195	LT	302	192	12100
133	07-CI-0110	P	4.64	LT	4.64575	6.34095	LT	163	191	784
24	06-TH0-120	P	4.39	LT	4.64584	5.87074	LT	212	190	484
51	06-SA-0106	P	3.92	LT	4.65214	6.1699	LT	288	189	9801
1091	06-KE-0214	P	4.28927	LT	4.65421	6.10185	LT	231	188	1849
1169	06-TH-196	P	4.33523	LT	4.65603	5.27525	LT	225	186	1521
1024	06-SA-0025	P	4.61714	LT	4.65603	6.02531	LT	168	186	324
586	07-CI-374	P	5.81	LT	4.65657	5.4688	LT	34	185	22801
1367	06-TH-70	P	3.444	LT	4.66031	5.94079	LT	344	184	25600
1262	06-US-0235	P	4.74859	LT	4.66091	6.27415	LT	134	183	2401
1031	06-CI-0162	P	4.8995	LT	4.66205	5.88678	LT	110	182	5184
229	06-KE-206	P	5.33	LT	4.66289	6.19159	LT	72	181	11881
1337	06-TH-112	P	2.7799	LT	4.66346	5.6792	LT	411	180	53361
743	07-CI-200	P	5.84	LT	4.67261	5.3867	LT	31	179	21904
545	06-UG-13	P	5.22	LT	4.67285	5.6668	LT	85	178	8649
83	07CI-0277	P	4.62	LT	4.67295	6.15704	LT	166	177	121
1164	06-UG-0014	P	4.70588	LT	4.67346	5.93888	LT	147	176	841
1249	CDC 237	P	4.65295	LT	4.676	5.79455	LT	158	175	289
657	06-TH-198	P	4.32	LT	4.67795	6.18396	LT	227	174	2809
1406	06-KE-0248	P	4.77226	LT	4.67871	5.71389	LT	126	173	2209
118	06-KE-0049	P	5.26	LT	4.67893	5.87024	LT	79	172	8649
523	07-CI-354	P	4.29	LT	4.69189	5.85145	LT	230	171	3481
27	06-TH-0098	P	4.35	LT	4.69787	6.15577	LT	223	170	2809
638	06-SA-086	P	5.33	LT	4.69997	5.81615	LT	71	169	9604
362	06-TH-0116	P	3.99	LT	4.70234	5.79232	LT	273	168	11025
952	06-SA-165	P	2.69	LT	4.70339	6.40065	LT	419	167	63504
1360	06-KE-0416	P	4.09876	LT	4.71722	6.24845	LT	259	166	8649
262	06-SA-0129	P	4.48	LT	4.72884	5.68292	LT	194	165	841
663	06-US-60	P	4.75	LT	4.73102	6.07622	LT	132	164	1024
321	06-US-0232	P	4.58	LT	4.7315	6.28574	LT	177	163	196
1432	06-TH-141	P	3.7952	LT	4.73249	6.14503	LT	309	162	21609
788	06-TH-108	P	4.12	LT	4.73355	5.56768	LT	253	161	8464
257	06-SA-0007	P	4.69	LT	4.73582	5.938	LT	153	160	49
154	06-SA-0073	P	4.72	LT	4.7434	5.76505	LT	140	159	361
450	06-SA-0023	P	6.76	LT	4.74508	5.88914	LT	5	158	23409
602	07-CI-343	P	5.6	LT	4.75021	5.99482	LT	45	157	12544
1428	CDC 280	P	3.45936	LT	4.75112	6.14114	LT	343	156	34969
297	06-SA-0113	P	4.42	LT	4.75131	6.28811	LT	208	155	2809
265	07-CI-0328	P	5.01	LT	4.75231	5.52861	LT	98	154	3136
61	07-CI-0399	P	5.03	LT	4.75316	5.49927	LT	95	153	3364
1450	06-TH-111	P	2.74181	LT	4.76098	5.98352	LT	412	152	67600
471	06-SA-0146	P	6.65	LT	4.76121	5.23291	LT	8	151	20449
1322	06-SA-0061	P	3.91824	LT	4.76299	5.90135	LT	290	150	19600
909	250	P	3.33	LT	4.76827	5.76821	LT	355	149	42436
947	06-TH-114	P	3.42	LT	4.77066	6.18565	LT	346	148	39204
386	06-TH-0126	P	4.38	LT	4.77863	6.00276	LT	215	147	4624
789	06-TH-119	P	5.92	LT	4.78004	6.12727	LT	26	146	14400
1317	06-SA-0101	P	2.46157	LT	4.78061	6.1272	LT	433	145	82944
335	06-TH-0071	P	4.57	LT	4.78131	6.16454	LT	178	144	1156
924	06-SA-103	P	4.17	LT	4.78155	6.13824	LT	246	143	10609
870	06-TH-97	P	5.16	LT	4.78357	5.48947	LT	88	142	2916
1209	06-TH-129	P	3.41841	LT	4.78808	5.91393	LT	347	141	42436
171	07-CI-0063	P	5.56	LT	4.78827	5.88593	LT	47	140	8649
294	07-CI-0157	P	4.49	LT	4.79126	5.84598	LT	192	139	2809
497	06-SA-71	P	5.21	LT	4.79603	6.25346	LT	86	138	2704
20	07-CI-0161	P	5.78	LT	4.79851	5.46386	LT	36	137	10201
1157	06-KE-0255	P	4.23579	LT	4.80376	5.85706	LT	236	136	10000
922	06-US-223	P	5.46	LT	4.80582	6.32089	LT	56	135	6241
1309	06-CI-0225	P	4.90783	LT	4.80661	5.64392	LT	109	134	625
145	06-TH-168	P	3.9	LT	4.80927	6.1952	LT	292	133	25281
1089	06-SA-0102	P	4.50831	LT	4.80953	5.96614	LT	190	132	3364
793	06-KE-100	P	5.97	LT	4.81792	5.72763	LT	24	131	11449
935	06-TH-137	P	3.22	LT	4.82698	6.01368	LT	369	130	57121
957	06-SA-133	P	3.78	LT	4.83723	6.16185	LT	310	129	32761
1369	06-TH-115	P	4.63211	LT	4.83992	5.88482	LT	164	128	1296
1217	06-SA-0150	P	4.35714	LT	4.84604	6.26584	LT	220	127	8649
1278	CDC 232	P	2.57974	LT	4.8481	5.95539	LT	427	126	90601
169	06-KE-0141	P	5.37	LT	4.85041	6.29554	LT	68	125	3249
327	06-SA-0036	P	4.82	LT	4.85363	6.07386	LT	119	124	25
1358	06-SA-0040	P	4.04717	LT	4.85442	6.1608	LT	266	123	20449
298	06-UG-0022	P	3.18	LT	4.85478	6.10988	LT	374	122	63504
712	07-CI-278	P	5.85	LT	4.86467	5.8019	LT	29	121	8464
1251	06-SA-0107	P	3.75563	LT	4.86522	6.01827	LT	314	120	37636
60	06-SA-0168	P	4.02	LT	4.86525	6.28658	LT	269	119	22500
1466	06-US-0229	P	4.72528	LT	4.86651	5.93	LT	138	118	400
795	06-TH-202	P	4.96	LT	4.86727	6.08677	LT	104	117	169
513	06-TH-94	P	2.04	LT	4.87182	5.27925	LT	466	116	122500
645	06-SA-161	P	5.54	LT	4.87402	6.17642	LT	50	115	4225
1266	CDC 243	P	4.4689	LT	4.87645	5.84551	LT	199	114	7225
1013	06-SA-0149	P	4.85599	LT	4.8769	6.00208	LT	115	113	4
350	06-SA-0032	P	4.43	LT	4.87702	6.21164	LT	207	112	9025
1083	06-CI-0245	P	4.11319	LT	4.89476	5.73634	LT	254	111	20449
22	06-TH-0199	P	3.68	LT	4.89893	6.2516	LT	323	110	45369
893	06-TH-135	P	4.09	LT	4.90057	6.29514	LT	261	109	23104
921	06-TH-092	P	3.92	LT	4.90247	6.24272	LT	289	108	32761
936	07-CI-336	P	5.02	LT	4.9033	5.86449	LT	96	107	121
861	07-CI-180	P	6.26	LT	4.90501	5.68498	LT	16	106	8100
750	06-TH-101	P	5.15	LT	4.90926	6.23411	LT	89	105	256
971	06-SA-02	P	2.82	LT	4.91114	6.2391	LT	406	104	91204
240	07-CI-0228	P	5.32	LT	4.91382	5.79979	LT	73	103	900
79	06-KE-0430	P	5.64	LT	4.92101	6.03008	LT	43	102	3481
1229	06-TH-89	P	4.72	LT	4.92225	5.2791	LT	139	101	1444
1371	CDC 242	P	4.56204	LT	4.93048	5.92397	LT	180	100	6400
56	07-CI-0205	P	4.09	LT	4.93581	6.24645	LT	260	99	25921
1138	06-CI-0239	P	5.43377	LT	4.9588	5.73796	LT	57	98	1681
856	263	P	4.25	LT	4.96031	6.17654	LT	235	97	19044
1478	06-SA-0151	P	3.00824	LT	4.96397	6.20093	LT	395	96	89401
349	06-TH-0105	P	4.74	LT	4.96975	5.72156	LT	135	95	1600
1090	06-TH-160	P	3.97363	LT	4.9767	6.22029	LT	275	94	32761
1403	06-TH-125	P	3.68761	LT	4.9772	6.20294	LT	322	93	52441
717	06-UG-28	P	5.46	LT	4.98555	5.89663	LT	55	92	1369
364	07-CI-0065	P	4.96	LT	4.98847	6.04294	LT	103	91	144
711	06-CI-0045	P	4.64309	LT	5.00163	6.00815	LT	161	90	5041
300	07-CI-0304	P	4.81	LT	5.00283	6.09345	LT	121	89	1024
10	06-SA-0026	P	5.64	LT	5.00403	6.12982	LT	44	88	1936
186	06-TH-0086	P	4.21	LT	5.00615	6.15673	LT	239	87	23104
423	06-US-0204	P	4.79222	LT	5.01362	6.40854	LT	123	86	1369
790	06-SA-39	P	6.14	LT	5.01667	6.31333	LT	20	85	4225
35	07-CI-0216	P	5.05	LT	5.01825	6.13873	LT	94	84	100
551	07-CI-291	P	6.21	LT	5.01902	5.76323	LT	19	83	4096
412	06-KE-0227	P	4.76	LT	5.02105	6.17282	LT	129	82	2209
784	06-KE-559	P	6.04	LT	5.02872	5.37707	LT	22	81	3481
181	06-TH-0143	P	4.98	LT	5.03507	6.02744	LT	101	80	441
361	06-TH-0130	P	4.75	LT	5.03865	6.10431	LT	133	79	2916
1341	CDC 222	P	3.77798	LT	5.04177	6.11028	LT	311	78	54289
1387	06-CI-0204	P	4.9851	LT	5.04335	6.16816	LT	100	77	529
46	06-KE-148	P	4.52	LT	5.0494	6.13983	LT	186	76	12100
1244	06-CI-0302	P	5.33338	LT	5.05121	6.09913	LT	70	75	25
989	06-TH-128	P	2.74	LT	5.05168	6.11344	LT	413	74	114921
1051	06-CI-0221	P	5.28492	LT	5.06396	5.94164	LT	77	73	16
1052	06-TH-146	P	2.92063	LT	5.06859	5.9023	LT	399	72	106929
1041	06-SA-0024	P	4.20591	LT	5.07501	6.08256	LT	240	71	28561
108	06-KE-0222	P	5.07	LT	5.07899	6.40964	LT	92	70	484
833	06-TH-100	P	5.27	LT	5.08093	6.0087	LT	78	69	81
573	06-SA-21	P	5.5	LT	5.08958	5.90339	LT	52	68	256
954	06-UG-20	P	4.71	LT	5.11244	5.95557	LT	145	67	6084
1379	CDC 244	P	3.84937	LT	5.12431	5.47349	LT	303	66	56169
54	06-US-0201	P	5.55	LT	5.12869	5.80165	LT	49	65	256
978	06-US-222	P	5.25	LT	5.13196	6.37098	LT	82	64	324
510	06-US-224	P	6.29	LT	5.13725	6.33266	LT	15	63	2304
928	275	P	5.41	LT	5.14896	5.94572	LT	64	62	4
473	07-CI-0059	P	4.73	LT	5.15214	6.0387	LT	137	61	5776
683	06-SA-75	P	5.26	LT	5.15697	6.34496	LT	81	60	441
1256	06-US-0234	P	4.60668	LT	5.15816	6.19078	LT	171	59	12544
730	06-TH-95	P	4.35	LT	5.15956	5.96323	LT	222	58	26896
736	06-KE-422	P	5.29	LT	5.16071	6.19238	LT	76	57	361
474	06-TH-0193	P	5.89	LT	5.16583	5.80613	LT	28	56	784
1486	06-KE-0369	P	4.70104	LT	5.17498	6.18117	LT	148	55	8649
1444	06-US-0208	P	4.35693	LT	5.17696	6.46217	LT	221	54	27889
1190	06-KE-0471	P	3.88372	LT	5.1928	6.16961	LT	294	53	58081
1125	06-CI-0158	P	4.91218	LT	5.20526	6.02444	LT	108	52	3136
1388	CDC 266	P	4.77053	LT	5.20792	5.77779	LT	127	51	5776
904	06-KE-0397	P	4.43716	LT	5.20943	6.14824	LT	205	50	24025
982	06-UG-18	P	5.52	LT	5.21607	6.35309	LT	51	49	4
137	07-CI-0195	P	4.47	LT	5.22036	5.94668	LT	198	48	22500
487	07-CI-234	P	6.51	LT	5.22425	6.21529	LT	10	47	1369
274	CDC 251	P	4.86	LT	5.22569	5.89844	LT	114	46	4624
1335	06-SA-0109	P	3.17423	LT	5.23221	6.33678	LT	375	45	108900
336	06-TH-0154	P	3.96	LT	5.23743	6.16348	LT	278	44	54756
303	06-SA-0125	P	5.49	LT	5.23942	6.25016	LT	53	43	100
1258	06-KE-0492	P	4.92946	LT	5.24315	6.11666	LT	107	42	4225
231	CDC 249	P	4.81	LT	5.2515	6.21017	LT	122	41	6561
879	06-KE-115	P	5.65	LT	5.25441	6.13159	LT	42	40	4
673	06-KE-18	P	6.81	LT	5.25785	5.5902	LT	4	39	1225
1183	06-CI-0333	P	4.88639	LT	5.25843	6.16222	LT	111	38	5329
1453	06-SA-0169	P	4.3093	LT	5.25929	6.29243	LT	228	37	36481
142	06-TH-136	P	4.26	LT	5.26692	5.97938	LT	234	36	39204
461	06-TH-139	P	4.44	LT	5.27335	6.15732	LT	203	35	28224
1286	06-TH-187	P	3.57669	LT	5.2756	6.18977	LT	332	34	88804
67	07-CI-0174	P	5.37	LT	5.28005	6.32988	LT	69	33	1296
72	06-CI-0211	P	3.77	LT	5.28249	6.12399	LT	313	32	78961
1277	06-SA-0148	P	4.71961	LT	5.28354	6.31693	LT	142	31	12321
1158	06-US-0215	P	4.18503	LT	5.28879	6.12642	LT	244	30	45796
1110	06-CI-0274	P	5.43155	LT	5.29414	5.97106	LT	58	29	841
319	06-SA-0142	P	5.3	LT	5.30195	6.0915	LT	75	28	2209
302	06-SA-0066	P	4.5	LT	5.30567	6.06584	LT	191	27	26896
1179	06-US-0209	P	4.37337	LT	5.30923	6.16668	LT	218	26	36864
1438	06-TH-113	P	4.39683	LT	5.32751	6.15277	LT	210	25	34225
1223	06-SA-0110	P	4.60667	LT	5.32771	6.12205	LT	172	24	21904
1016	06-KE-0225	P	4.06392	LT	5.32951	5.89005	LT	263	23	57600
910	258	P	4.33	LT	5.33783	5.71583	LT	226	22	41616
854	07-CI-111	P	5.91	LT	5.35225	6.05234	LT	27	21	36
1235	06-TH-173	P	2.86044	LT	5.37132	6.3692	LT	403	20	146689
1130	06-TH-140	P	4.20444	LT	5.37133	6.08678	LT	241	19	49284
579	06-SA-48	P	6.38	LT	5.43958	5.98884	LT	13	18	25
719	07-CI-250	P	6.75	LT	5.47939	6.16233	LT	7	17	100
874	07-US-205	P	5.11	LT	5.47939	6.29124	LT	90	16	5476
678	06-TH-131	P	4.87	LT	5.53488	6.28084	LT	112	15	9409
655	06-US-203	P	6.76	LT	5.55784	6.13496	LT	6	14	64
1498	07-CI-331	P	6.48	LT	5.57326	5.8269	LT	11	13	4
625	06-UG-11	P	7.09	LT	5.57888	6.25906	LT	2	12	100
1488	06-CI-0267	P	5.08303	LT	5.60956	5.87559	LT	91	11	6400
694	11-SC-56	P	6.6	LT	5.61003	6.29408	LT	9	10	1
12	06-KE-0176	P	4.56	LT	5.62818	6.22519	LT	181	9	29584
406	07-CI-0325	P	4.72	LT	5.64612	6.20619	LT	141	8	17689
2	CDC 240	P	5.43	LT	5.65987	6.19921	LT	61	7	2916
254	07-CI-0197	P	5.76	LT	5.66236	6.25843	LT	38	6	1024
1331	06-CI-0155	P	5.38086	LT	5.67298	6.09217	LT	66	5	3721
230	06-TH-0117	P	4.77	LT	5.78602	6.22576	LT	128	4	15376
1271	06-CI-0107	P	4.86819	LT	5.98013	6.23725	LT	113	3	12100
672	06-TH-151	P	5.8	LT	5.99606	6.38032	LT	35	2	1089
1067	06-CI-0357	P	4.69475	LT	6.02365	6.11354	LT	152	1	22801
										8376344
									n^3	181321496
									n^3	566
									n^3-n	181320930
									6*sum	50258064
									Ratio	0.277177
									rho	0.722823

## Sheet: Spearman Ranked CC
Sample #	CDC ID	HIV Status	LAg ODn	LAg Classification	Incidence Line	Diagnostic Line	Best Visual	LAg Ranked
827	06-SA-138	P	0.31	RECENT	0.60206	4.98764	Recent	561	565	16
1224	06-KE-379	P	0.32	RECENT	0.60206	4.01005	Recent	558	565	49
635	06-SA-188	P	0.21	RECENT	0.69897	4.72125	Recent	565	562	9
1025	06-SA-31	P	0.26	RECENT	0.69897	3.32015	Recent	564	562	4
1370	06-SA-156	P	0.27	RECENT	0.69897	3.47958	Recent	562	562	0
532	06-US-240	P	0.86	RECENT	0.90309	3.33706	Recent	528	561	1089
687	279	P	0.89	RECENT	0.954243	4.52561	Recent	526	560	1156
1474	06-TH-163	P	0.66	RECENT	1	3.69346	Recent	538	559	441
439	06-TH-0170	P	0.5	RECENT	1.04139	3.41797	Recent	547	558	121
600	06-TH-181	P	0.44	RECENT	1.11394	3.53084	Recent	551	556	25
172	06-TH-166	P	0.75	RECENT	1.11394	4.19791	Recent	533	556	529
828	06-SA-112	P	0.19	RECENT	1.14613	3.07262	Recent	566	553	169
73	06-US-0206	P	0.4	RECENT	1.14613	3.32201	Recent	554	553	1
539	06-SA-134	P	0.55	RECENT	1.14613	3.15229	Recent	544	553	81
345	06-SA-0012	P	1.08	RECENT	1.17609	3.65639	Recent	515	552	1369
1377	06-SA-82	P	0.37	RECENT	1.20412	3.51601	Recent	556	551	25
939	07-CI-62	P	0.38	RECENT	1.25527	3.5611	Recent	555	550	25
764	06-TH-207	P	0.31	RECENT	1.30103	3.72754	Recent	560	548	144
770	06-SA-145	P	1.19	RECENT	1.30103	4.62313	Recent	510	548	1444
752	06-KE-15	P	0.47	RECENT	1.34242	4.34301	Recent	549	547	4
675	07-CI-0240	P	0.36	RECENT	1.34912	2.83038	Neg	557	546	121
1202	06-SA-59	P	0.73	RECENT	1.36173	3.88897	Recent	535	544	81
942	06-SA-04	P	1.35	RECENT	1.36173	4.50719	Recent	501	544	1849
931	06-SA-09	P	0.44	RECENT	1.43136	4.92605	Recent	552	543	81
1255	07-CI-498	P	0.5	RECENT	1.50515	3.02938	Recent	546	542	16
121	06-UG-0010	P	0.65	RECENT	1.54407	4.00655	Recent	540	541	1
562	06-KE-396	P	2.52	LT	1.57333	5.985	Recent	428	540	12544
1159	06-CI-0210	P	3.14936	LT	1.641	4.0165	Recent	381	539	24964
1026	06-SA-49	P	0.67	RECENT	1.7655	4.36375	Recent	537	538	1
411	06-SA-0050	P	0.9	RECENT	1.85325	3.92475	Recent	525	537	144
933	06-SA-144	P	1.53	RECENT	1.95424	3.98489	Recent	488	536	2304
268	06-TH-0185	P	1.24	RECENT	1.95675	5.34337	Recent	504	535	961
481	06-TH-103	P	0.75	RECENT	1.95975	4.2785	Recent	534	534	0
804	06-SA-19	P	0.9	RECENT	2.01284	3.04021	Recent	524	533	81
1303	06-SA-14	P	0.89	RECENT	2.01963	4.62638	Recent	527	532	25
387	06-KE-0399	P	2.2	LT	2.04483	4.87183	Recent	453	531	6084
1189	247	P	1.23	RECENT	2.04532	4.49518	Recent	505	530	625
927	07-CI-194	P	1.29	RECENT	2.05788	3.9	Recent	503	529	676
1120	06-TH-165	P	0.83	RECENT	2.06446	3.43185	Recent	529	528	1
1022	06-SA-135	P	1.36	RECENT	2.07188	4.84736	Recent	500	527	729
722	272	P	1.03	RECENT	2.07918	4.58272	Recent	518	526	64
1122	06-KE-250	P	0.27	RECENT	2.08636	4.29861	Recent	563	525	1444
455	06-SA-0171	P	1.9	RECENT	2.09912	3.67338	Recent	472	524	2704
1274	06-KE-0031	P	1.68855	RECENT	2.10387	5.44613	Recent	483	523	1600
826	06-SA-22	P	0.45	RECENT	2.11727	4.90317	Recent	550	522	784
343	06-TH-00167	P	1.45	RECENT	2.13988	4.43345	Recent	495	521	676
1181	07-CI-114	P	0.83	RECENT	2.17319	4.59655	Recent	530	520	100
1095	06-US-0233	P	1.86446	RECENT	2.17612	4.55737	Recent	474	519	2025
1237	06-SA-121	P	0.43	RECENT	2.19866	5.37041	Recent	553	518	1225
247	06-TH-0194	P	0.95	RECENT	2.21748	4.29469	Recent	521	517	16
649	06-TH-182	P	0.57	RECENT	2.218	4.19	Recent	543	516	729
205	06-TH-0142	P	0.8	RECENT	2.23805	5.39546	Recent	532	515	289
373	07-CI-0077	P	3.98	LT	2.26483	5.15067	Recent	274	514	57600
1426	06-TH-162	P	0.49	RECENT	2.27184	5.289	Recent	548	513	1225
731	228	P	2.28	LT	2.2825	4.21817	Recent	446	512	4356
1447	06-TH-183	P	1.22	RECENT	2.2878	5.12371	Recent	507	511	16
1254	06-SA-127	P	0.97	RECENT	2.29667	5.45071	Recent	520	510	100
96	06-SA-0167	P	1.54	RECENT	2.33041	4.58247	Recent	487	509	484
109	06-TH-172	P	1.12	RECENT	2.35411	4.25057	Recent	513	508	25
1211	06-SA-111	P	0.68	RECENT	2.35793	5.46611	Recent	536	507	841
661	06-TH-79	P	1.07	RECENT	2.362	4.58	Recent	517	506	121
535	06-SA-70	P	1.5	RECENT	2.36549	5.50526	Recent	491	505	196
925	06-TH-191	P	0.32	RECENT	2.36736	4.42413	Recent	559	504	3025
1062	06-KE-0041	P	3.88089	LT	2.375	4.68983	Recent	295	503	43264
218	06-TH-0180	P	0.92	RECENT	2.41987	4.226	Recent	522	502	400
436	06-SA-0137	P	0.6	RECENT	2.43833	5.05367	Recent	542	501	1681
802	06-TH-90	P	2.1	LT	2.4435	4.36733	Recent	461	500	1521
71	06-KE-0174	P	1.17	RECENT	2.49113	5.07425	Recent	511	499	144
494	06-TH-155	P	0.55	RECENT	2.49487	5.213	Recent	545	498	2209
1193	06-SA-84	P	0.8	RECENT	2.50167	4.4515	Recent	531	497	1156
850	06-SA-58	P	1.91	RECENT	2.541	4.80975	Recent	469	496	729
220	06-TH-0188	P	1.09	RECENT	2.54825	4.1265	Recent	514	495	361
355	06-CI-0408	P	2.912	LT	2.56317	5.80717	Recent	400	494	8836
520	07-CI-232	P	1.5	RECENT	2.56917	4.84617	Recent	490	493	9
735	06-TH-150	P	2.26	LT	2.58033	4.71267	Recent	448	492	1936
1000	06-KE-0276	P	2.29925	LT	2.583	4.06867	Recent	445	491	2116
704	07-CI-426	P	3.85	LT	2.60067	5.83833	Recent	301	490	35721
895	06-KE-152	P	1.91	RECENT	2.61338	4.81862	Recent	470	489	361
950	06-TH-164	P	1.52	RECENT	2.61625	4.63087	Recent	489	488	1
738	06-SA-11	P	1.49	RECENT	2.63138	5.20763	Recent	493	487	36
1043	06-SA-158	P	1.21	RECENT	2.63662	5.23313	Recent	508	486	484
1437	06-TH-68	P	1.203	RECENT	2.68587	4.51025	Recent	509	485	576
134	06-SA-0008	P	3.27	LT	2.71183	4.63317	Recent	364	484	14400
1413	06-TH-179	P	2.37518	LT	2.7185	5.03825	Recent	438	483	2025
136	06-TH-0178	P	2.22	LT	2.72433	5.3275	Recent	451	482	961
414	06-SA-0046	P	2.81	LT	2.725	4.52133	Recent	407	481	5476
434	07-CI-0156	P	3.21	LT	2.7255	4.43133	LT	371	480	11881
598	07-CI-190	P	3.1	LT	2.7355	4.2495	Recent	387	479	8464
905	07-CI-108	P	2.61	LT	2.74	4.51767	Recent	423	478	3025
900	06-SA-152	P	2.59	LT	2.7445	5.314	Recent	425	476	2601
981	06-SA-152	P	0.61	RECENT	2.7445	5.314	Recent	541	476	4225
1102	06-US-0241	P	4.10615	LT	2.7495	5.2635	Recent	257	475	47524
851	06-SA-79	P	1.75	RECENT	2.74975	4.98438	Recent	478	474	16
223	06-CI-0175	P	4.008	LT	2.7555	5.54817	Recent	271	473	40804
493	07-CI-241	P	2.78	LT	2.75883	5.11967	Recent	410	472	3844
1093	265	P	1.39	RECENT	2.789	5.863	Recent	498	471	729
295	06-TH-0147	P	2.11	LT	2.80067	4.55383	Recent	460	470	100
260	06-TH-0144	P	2.15	LT	2.80475	4.49287	Recent	456	469	169
25	06-SA-0139	P	2.81	LT	2.81967	5.33433	Recent	409	468	3481
81	06-TH-0169	P	0.91	RECENT	2.84075	4.54613	LT	523	467	3136
946	06-SA-81	P	1.44	RECENT	2.847	5.29767	LT	496	466	900
463	07-CI-0109	P	3.59	LT	2.85533	4.52233	Recent	330	465	18225
1172	07-US-217	P	1.08	RECENT	2.85733	5.0225	Recent	516	464	2704
508	06-SA-93	P	2.88	LT	2.862	5.6555	Recent	402	463	3721
100	06-UG-0023	P	1.23	RECENT	2.87	5.33512	LT	506	462	1936
755	06-SA-117	P	1.69	RECENT	2.87183	4.76083	Recent	482	461	441
550	06-TH-190	P	1.73	RECENT	2.88617	4.8095	Recent	480	460	400
59	06-SA-0054	P	3.38	LT	2.89438	4.88963	LT	352	459	11449
1496	06-SA-115	P	0.66	RECENT	2.8978	4.6094	Recent	539	458	6561
421	CDC 226	P	1.38137	RECENT	2.90183	4.881	Recent	499	457	1764
1071	06-TH-75	P	2.492	LT	2.90683	4.55017	Recent	430	456	676
184	06-TH-0184	P	2.22	LT	2.92083	4.71467	LT	450	455	25
415	06-TH-0132	P	1.34	RECENT	2.95083	4.55567	LT	502	454	2304
278	06-SA-0143	P	2.15	LT	2.956	4.64817	LT	457	453	16
606	06-SA-122	P	3.13	LT	2.9585	4.80933	LT	384	452	4624
1424	06-CI-0411	P	3.32728	LT	2.96875	5.83425	LT	357	451	8836
101	06-UG-0021	P	2.71	LT	2.99	5.02013	LT	418	450	1024
615		P	2.2	LT	2.99512	4.73062	LT	452	449	9
901	06-KE-556	P	3.22	LT	2.99567	5.05117	LT	368	448	6400
838	06-TH-109	P	4.22	LT	2.996	4.365	Recent	237	447	44100
848	06-SA-88	P	2.3	LT	3.0225	5.45583	LT	443	446	9
986	236	P	2.99	LT	3.02433	4.35383	LT	396	445	2401
227	06-SA-006	P	1.63	RECENT	3.0325	4.99517	LT	484	444	1600
189	07-CI-0172	P	3.18	LT	3.03638	5.13688	LT	373	443	4900
1381	06-TH-72	P	1.755	RECENT	3.0386	4.886	LT	476	442	1156
783	06-KE-187	P	3.48	LT	3.0515	5.63817	LT	341	441	10000
243	06-CI-0106	P	4.05433	LT	3.05167	6.09267	LT	264	440	30976
590	07-CI-165	P	4.53	LT	3.06275	4.86362	LT	182	439	66049
1494	06-SA-0001	P	3.40997	LT	3.0868	5.7464	Recent	349	438	7921
325	06-SA-0056	P	1.75	RECENT	3.0875	4.92483	LT	477	437	1600
1389	CDC 271	P	1.72035	RECENT	3.106	4.6372	Recent	481	436	2025
469	06-SA-0164	P	3.49575	LT	3.12267	5.644	LT	338	435	9409
786	07-CI-270	P	2.31	LT	3.13837	5.5775	LT	442	434	64
427	07-CI-0344	P	3.31	LT	3.1645	5.47783	LT	359	433	5476
884	255	P	3.04	LT	3.17987	5.20613	LT	394	432	1444
424	06-TH-0156	P	4.6	LT	3.194	5.226	LT	173	431	66564
467	06-CI-0178	P	4.69722	LT	3.1975	5.36833	LT	151	430	77841
841	06-SA-60	P	1.14	RECENT	3.206	4.7955	LT	512	429	6889
771	211	P	2.4	LT	3.22412	5.054	LT	437	428	81
123	CDC 214	P	3.51	LT	3.2395	5.56525	LT	334	427	8649
823	06-US-230	P	2.07	LT	3.24525	4.99863	LT	462	426	1296
119	06-SA-0116	P	3.29	LT	3.24788	5.7785	LT	362	425	3969
857	06-SA-77	P	1.88	RECENT	3.25017	5.264	LT	473	424	2401
397	07-CI-199	P	5.7	LT	3.25975	5.36863	LT	40	423	146689
146	06-TH-0083	P	1.81	RECENT	3.26767	4.71567	LT	475	422	2809
734	06-UG-07	P	2.31	LT	3.27367	5.34183	LT	441	421	400
934	06-UG-0027	P	1.99374	RECENT	3.29617	5.789	LT	468	420	2304
1301	06-SA-0130	P	2.19959	LT	3.3015	5.04775	LT	454	419	1225
1132	CDC 207	P	2.35294	LT	3.316	5.229	LT	439	418	441
1064	06-CI-0112	P	4.14709	LT	3.33525	6.02462	LT	250	417	27889
1490	06-SA-0141	P	2.26827	LT	3.379	4.8824	LT	447	416	961
1107	06-SA-0123	P	4.10655	LT	3.381	5.148	LT	256	415	25281
1011	06-US-231	P	1.43	RECENT	3.39083	5.35017	LT	497	414	6889
994	06-CI-0261	P	4.7079	LT	3.41887	5.383	LT	146	413	71289
568	06-SA-131	P	2.23	LT	3.44913	5.03438	LT	449	412	1369
605	06-TH-148	P	1.75	RECENT	3.458	5.332	REcent	479	411	4624
311	07-CI-0316	P	3.6	LT	3.46	5.34667	LT	328	410	6724
563	06-TH-122	P	3.77	LT	3.46217	5.192	LT	312	409	9409
772	06-KE-477	P	3.41	LT	3.46312	6.17738	LT	348	408	3600
1078	07-CI-252	P	1.49	RECENT	3.51883	5.721	LT	494	407	7569
42	07-CI-0100	P	5.31	LT	3.52413	5.636	LT	74	406	110224
1352	06-UG-0003	P	2.12067	LT	3.59966	5.41466	LT	459	405	2916
1165	06-KE-0182	P	3.21014	LT	3.60466	5.82799	LT	370	404	1156
425	06-SA-0085	P	2.99	LT	3.60509	6.05502	LT	398	403	25
1338	06-TH-171	P	3.05147	LT	3.60799	4.42825	LT	393	402	81
816	06-TH-205	P	4.47	LT	3.61037	5.417	LT	197	401	41616
627	276	P	5.93	LT	3.61333	5.3975	LT	25	400	140625
380	07-CI-0238	P	4.52	LT	3.62775	6.01388	LT	185	399	45796
899	07-CI-56	P	3.31	LT	3.63033	5.11061	LT	358	398	1600
239	06-KE-544	P	4.79	LT	3.63612	5.92863	LT	125	397	73984
342	07-CI-0226	P	3.71	LT	3.63699	5.77746	LT	318	396	6084
1038	06-UG-0017	P	2.57982	LT	3.64207	5.46023	LT	426	395	961
1124	06-TH-121	P	2.48737	LT	3.65312	5.67463	LT	431	394	1369
1058	06-TH-88	P	3.293	LT	3.65839	5.30995	LT	361	393	1024
475	06-TH-0174	P	3.14	LT	3.67403	4.4268	LT	382	392	100
166	06-TH-0186	P	2.81	LT	3.68735	5.13093	LT	408	391	289
32	06-SA-0155	P	2.07	LT	3.68913	5.10733	LT	463	390	5329
225	06-KE-0184	P	2.16	LT	3.70449	5.43787	LT	455	389	4356
19	06-TH-0138	P	3.62	LT	3.70518	6.12024	LT	327	388	3721
245	07-CI-0159	P	3.12	LT	3.70783	4.93664	LT	385	387	4
162	07-CI-0273	P	4.34	LT	3.71625	4.83534	LT	224	386	26244
250	06-SA-0089	P	2.86	LT	3.72567	6.14231	LT	405	385	400
1374	06-KE-0027	P	3.35892	LT	3.73576	5.28687	LT	353	384	961
1409	06-SA-0080	P	2.71602	LT	3.74005	5.38478	LT	417	383	1156
395	07-CI-0224	P	2.86	LT	3.74092	5.23716	LT	404	382	484
94	06-CI-0116	P	3.8503	LT	3.75082	5.60252	LT	300	381	6561
589	06-KE-138	P	4.11	LT	3.75997	5.58546	LT	255	380	15625
796	06-TH-87	P	2.73	LT	3.76162	5.90288	LT	415	379	1296
564	06-TH-96	P	3.46	LT	3.7623	6.29522	LT	342	378	1296
808	06-TH-81	P	2.003	LT	3.76343	6.06188	LT	467	377	8100
1385	06-CI-0348	P	4.36599	LT	3.76797	6.04119	LT	219	376	24649
217	CDC 227	P	3.74	LT	3.76812	5.31853	LT	316	375	3481
38	06-SA-0091	P	1.91	RECENT	3.77026	5.86618	LT	471	373	9604
117	06-US-0213	P	3.5	LT	3.77026	6.37287	LT	337	373	1296
656	07-CI-191	P	2.31	LT	3.7743	4.78603	LT	440	372	4624
570	06-SA-52	P	5.24	LT	3.77895	5.58532	LT	83	371	82944
1435	06-SA-0069	P	3.38885	LT	3.79138	5.6565	LT	351	370	361
1378	06-CI-0115	P	4.56471	LT	3.79955	5.37155	LT	179	369	36100
739	253	P	2.68	LT	3.8107	5.31135	LT	420	368	2704
574	06-SA-0017	P	4.71342	LT	3.81465	5.24281	LT	143	367	50176
794	06-SA-55	P	6.13	LT	3.81505	4.82381	LT	21	366	119025
951	06-KE-478	P	3.16	LT	3.81915	6.16727	LT	379	365	196
578	06-SA-38	P	5.42	LT	3.82549	5.03271	LT	63	364	90601
868	06-SA-30	P	4.16	LT	3.82995	6.22913	LT	249	363	12996
334	06-TH-0153	P	3.14	LT	3.83078	5.64825	LT	383	362	441
1037	06-TH-76	P	3.395	LT	3.84042	4.96941	LT	350	361	121
1263	06-SA-0064	P	3.94919	LT	3.84925	5.73913	LT	281	360	6241
272	06-US-0214	P	3.28	LT	3.86213	5.78067	LT	363	359	16
292	07-CI-0105	P	3.09	LT	3.87134	5.48547	LT	388	358	900
130	06-SA-0090	P	2.6	LT	3.87237	5.72225	LT	424	357	4489
8	07-CI-0235	P	4.94	LT	3.87547	5.84638	LT	105	356	63001
1040	06-TH-157	P	2.4417	LT	3.89031	5.23129	LT	436	355	6561
1142	06-CI-0386	P	3.83367	LT	3.89076	5.72511	LT	305	354	2401
208	06-KE-0474	P	4.52	LT	3.89293	4.99532	LT	183	353	28900
1353	06-TH-161	P	1.55095	RECENT	3.90967	5.27467	LT	486	352	17956
1220	06-US-0202	P	3.93488	LT	3.91477	6.00563	LT	283	351	4624
328	06-SA-0027	P	4.22	LT	3.91666	5.48943	LT	238	350	12544
507	06-TH-85	P	3.21	LT	3.9208	5.50948	LT	372	349	529
501	06-TH-80	P	4.16	LT	3.92096	5.87693	LT	248	348	10000
897	07-CI-128	P	4.7	LT	3.92593	5.17736	LT	149	347	39204
115	CDC 273	P	3.43	LT	3.92732	5.69652	LT	345	346	1
679	06-KE-144	P	4.71	LT	3.92983	5.59667	LT	144	345	40401
1288	06-KE-0372	P	3.16296	LT	3.93008	5.92176	LT	377	344	1089
742	06-TH-145	P	4.47	LT	3.9344	5.31655	LT	196	343	21609
9	CDC 257	P	3.82	LT	3.94211	5.69482	LT	306	342	1296
894	07-CI-124	P	2.07	LT	3.95153	5.8794	LT	464	341	15129
530	06-TH-123	P	6.22	LT	3.95472	5.14921	LT	18	340	103684
246	07-CI-0342	P	4.61	LT	3.96161	4.97892	LT	169	339	28900
293	06-SA-0094	P	3.34	LT	3.96605	5.90512	LT	354	338	256
547	07-CI-360	P	4.58	LT	3.97179	6.07611	LT	176	337	25921
248	07-CI-0206	P	3.49	LT	3.98173	5.58619	LT	339	336	9
1320	06-TH-118	P	2.73734	LT	3.98583	5.40569	LT	414	335	6241
76	06-SA-0100	P	4.73	LT	3.99374	5.78704	LT	136	334	39204
1465	06-SA-0076	P	3.58618	LT	4.00013	5.29814	LT	331	333	4
831	06-TH-152	P	4.68	LT	4.00337	5.7269	LT	155	332	31329
1106	06-SA-0092	P	4.6976	LT	4.00492	5.73904	LT	150	331	32761
233	06-SA-0065	P	2.46	LT	4.00788	6.19808	LT	435	329	11236
561	CDC 278	P	5.26	LT	4.00788	6.29576	LT	80	329	62001
1027	06-SA-0018	P	4.05212	LT	4.01326	5.68647	LT	265	328	3969
1495	06-US-0239	P	3.86203	LT	4.01791	5.93733	LT	299	327	784
572	CDC 269	P	2.3	LT	4.02123	6.06492	LT	444	326	13924
732	06-KE-0146	P	4.0406	LT	4.03503	5.49932	LT	267	325	3364
351	07-CI-0321	P	4.81	LT	4.03635	5.68599	LT	120	324	41616
852	06-TH-158	P	3.15	LT	4.03957	5.69825	LT	380	323	3249
779	06-SA-83	P	3.09	LT	4.0479	6.09994	LT	389	322	4489
339	06-US-0220	P	4.01	LT	4.0525	6.20788	LT	270	321	2601
259	06-TH-0084	P	3.69	LT	4.05572	6.07055	LT	320	320	0
1143	06-TH-206	P	1.49954	RECENT	4.05633	5.5	LT	492	319	29929
320	CDC 213	P	3.24	LT	4.06629	5.17934	LT	366	318	2304
591	06-SA-140	P	3.64	LT	4.06867	5.69625	LT	326	317	81
132	06-TH-149	P	3.5	LT	4.07719	5.28825	LT	335	316	361
296	CDC 235	P	4.07	LT	4.07784	6.00892	LT	262	315	2809
17	06-KE-0201	P	3.95	LT	4.08203	5.60647	LT	279	314	1225
1429	06-TH-175	P	3.26287	LT	4.08664	5.25523	LT	365	313	2704
1121	06-SA-0043	P	4.12308	LT	4.0887	6.00297	LT	252	312	3600
844	06-SA-132	P	5.71	LT	4.09806	5.7195	LT	39	311	73984
1464	06-KE-0130	P	4.3828	LT	4.09861	5.66515	LT	214	310	9216
521	06-SA-126	P	5.56	LT	4.10223	5.89869	LT	48	309	68121
271	06-KE-0209	P	4.6	LT	4.1086	5.32567	LT	174	308	17956
1063	06-SA-0157	P	3.9289	LT	4.1114	6.18189	LT	284	307	529
91	06-SA-0063	P	3.92	LT	4.112	5.46793	LT	286	306	400
13	07-CI-0345	P	2.9	LT	4.12411	5.46018	LT	401	305	9216
1421	06-CI-0140	P	5.0626	LT	4.13255	5.35964	LT	93	304	44521
1206	06-SA-0057	P	4.39503	LT	4.14448	5.79036	LT	211	303	8464
340	07-CI-0341	P	4.48	LT	4.14501	5.43149	LT	193	302	11881
626	06-TH-78	P	4.2	LT	4.14712	5.52423	LT	242	301	3481
886	07-CI-326	P	2.51	LT	4.15424	6.14932	LT	429	300	16641
194	06-SA-0098	P	4.1	LT	4.15506	6.02109	LT	258	299	1681
282	06-TH-0107	P	3.07	LT	4.1692	6.19628	LT	392	298	8836
1156	06-US-0221	P	3.32958	LT	4.17143	6.01122	LT	356	297	3481
889	06-CI-0066	P	4.82037	LT	4.17705	5.30101	LT	118	296	31684
36	CDC 270	P	4.26	LT	4.1805	5.65106	LT	232	295	3969
1178	06-TH-133	P	3.67152	LT	4.18361	5.00223	LT	324	294	900
680	06-TH-106	P	2.99	LT	4.18732	5.7292	LT	397	293	10816
1396	06-CI-0320	P	4.17808	LT	4.18893	5.42083	LT	245	292	2209
1115	06-SA-0062	P	3.75307	LT	4.19016	5.84279	LT	315	291	576
1242	06-SA-0108	P	3.81837	LT	4.1941	5.1043	LT	307	290	289
1207	06-CI-0177	P	5.37157	LT	4.19871	5.86954	LT	67	289	49284
418	06-SA-0162	P	3.5	LT	4.19926	5.99468	LT	336	288	2304
1458	06-CI-0218	P	4.93006	LT	4.20019	5.66112	LT	106	287	32761
620	06-KE-142	P	4.46	LT	4.20817	5.55687	LT	200	286	7396
1361	06-UG-0008	P	2.7189	LT	4.22448	6.04315	LT	416	285	17161
740	06US-207	P	5.78	LT	4.22583	6.0728	LT	37	284	61009
1386	06-US-0237	P	4.45527	LT	4.2305	6.24129	LT	201	283	6724
285	06-KE-0405	P	4.67	LT	4.23325	5.06057	LT	156	282	15876
1065	06-SA-0087	P	4.47708	LT	4.25188	5.87544	LT	195	281	7396
1068	06-KE-0383	P	3.8626	LT	4.25612	5.86702	LT	298	280	324
961	06-US-218	P	3.66	LT	4.27614	5.85714	LT	325	279	2116
898	06-UG-40	P	3.91	LT	4.27653	5.8594	LT	291	278	169
1410	CDC 254	P	4.37558	LT	4.28704	5.9279	LT	216	277	3721
185	07-CI-0198	P	4.52	LT	4.28758	5.53308	LT	184	276	8464
197	06-SA-0044	P	6.33	LT	4.28914	5.47549	LT	14	275	68121
443	06-KE-0275	P	4.75	LT	4.29743	5.69761	LT	131	274	20449
965	06-SA-47	P	5.48	LT	4.29975	6.0531	LT	54	273	47961
1473	06-CI-0384	P	3.89931	LT	4.30531	5.9619	LT	293	272	441
640	06-SA-45	P	6.26	LT	4.3076	5.85986	LT	17	271	64516
1459	06-SA-0053	P	4.68481	LT	4.30886	6.0675	LT	154	270	13456
584	06-SA-99	P	3.23	LT	4.30918	5.40465	LT	367	269	9604
853	06-SA-163	P	2.46	LT	4.31148	5.77812	LT	434	268	27556
1343	06-KE-0254	P	4.59912	LT	4.32309	5.76334	LT	175	267	8464
1146	06-SA-0051	P	4.43173	LT	4.32584	6.1793	LT	206	266	3600
747	06-KE-0040	P	4.44925	LT	4.32705	5.04396	LT	202	265	3969
696	07-CI-313	P	6.42	LT	4.33037	5.86945	LT	12	264	63504
969	06-SA-160	P	4.39	LT	4.33088	6.07773	LT	213	263	2500
875	06-TH-102	P	3.17	LT	4.33133	5.41418	LT	376	262	12996
375	06-KE-0543	P	5.01	LT	4.3355	5.31215	LT	97	261	26896
575	07-CI-339	P	4.96	LT	4.33688	5.35714	LT	102	260	24964
1368	06-CI-0166	P	5.23588	LT	4.33782	5.64181	LT	84	259	30625
1234	06-CI-0222	P	3.1603	LT	4.33856	6.2132	LT	378	258	14400
1245	06-SA-0154	P	2.06782	LT	4.33951	6.17962	LT	465	257	43264
258	06-SA-003	P	2.15	LT	4.34749	5.95579	LT	458	256	40804
915	252	P	5.17	LT	4.35574	5.84015	LT	87	255	28224
837	07-CI248	P	4.67	LT	4.35987	5.56641	LT	157	254	9409
1233	06-TH-197	P	3.86484	LT	4.36539	5.68959	LT	297	253	1936
1290	06-TH-159	P	3.92822	LT	4.37144	5.93316	LT	285	252	1089
1383	06-CI-0308	P	4.16389	LT	4.37374	5.32624	LT	247	251	16
728	07-CI-54	P	4.51	LT	4.379	5.63039	LT	188	250	3844
90	06-SA-0104	P	3.81	LT	4.38743	5.4284	LT	308	249	3481
354	06-TH-0177	P	3.7	LT	4.38835	5.27359	LT	319	248	5041
1348	06-CI-0351	P	3.48965	LT	4.39138	5.75114	LT	340	247	8649
634	06-SA-166	P	3.08	LT	4.40166	5.49727	LT	390	246	20736
1391	06-CI-0299	P	2.64437	LT	4.40319	5.20293	LT	421	245	30976
408	06-KE-0232	P	4.79	LT	4.41275	5.90235	LT	124	244	14400
653	06-KE-199	P	6.02	LT	4.4129	5.84752	LT	23	243	48400
1324	06-CI-0324	P	4.6181	LT	4.41946	5.59434	LT	167	242	5625
1098	06-SA-0074	P	4.51222	LT	4.42068	5.25486	LT	187	241	2916
519	CDC 256	P	7.01	LT	4.42215	4.93985	LT	3	240	56169
964	06-TH-74	P	4.65	LT	4.42749	5.52796	LT	159	239	6400
75	06-UG-0019	P	4.26	LT	4.43775	5.83646	LT	233	238	25
44	06-TH-127	P	4.03	LT	4.43875	5.91992	LT	268	237	961
468	06-SA-0068	P	3.88	LT	4.43933	5.86763	LT	296	236	3600
332	06-SA-0035	P	3.92	LT	4.44212	5.67924	LT	287	235	2704
1021	06-TH-203	P	1.55122	RECENT	4.445	5.81167	LT	485	234	63001
452	06-UG-0025	P	5.01	LT	4.44595	6.07307	LT	99	233	17956
773	06-TH-134	P	4.51	LT	4.44932	6.13947	LT	189	232	1849
464	06-SA-0147	P	5.59	LT	4.45028	5.77843	LT	46	231	34225
1104	06-TH-200	P	3.94928	LT	4.45171	5.66321	LT	280	230	2500
253	06-KE-0510	P	4.61	LT	4.46145	5.32251	LT	170	229	3481
147	07-CI-0254	P	3.74	LT	4.46718	5.41659	LT	317	228	7921
540	CDC 248	P	4.75	LT	4.46888	5.69352	LT	130	227	9409
126	06-SA-0078	P	3.6	LT	4.47369	6.29909	LT	329	226	10609
863	06-TH-195	P	4.19	LT	4.48005	6.09453	LT	243	225	324
488	06-SA-28	P	5.68	LT	4.49027	5.72942	LT	41	224	33489
1227	06-CI-0058	P	4.41866	LT	4.4952	5.59962	LT	209	223	196
1330	06-TH-91	P	3.834	LT	4.50065	5.88009	LT	304	222	6724
200	06-US-0219	P	5.43	LT	4.50659	5.64892	LT	59	221	26244
1144	06-SA-0124	P	4.64602	LT	4.50954	5.88532	LT	160	220	3600
314	07-CI-338	P	4.62	LT	4.51786	5.71404	LT	165	219	2916
534	06-SA-05	P	4.29	LT	4.51862	5.80597	LT	229	218	121
1066	06-SA-0029	P	4.13163	LT	4.5188	6.07693	LT	251	217	1156
911	06-UG-09	P	3.12	LT	4.52385	5.71389	LT	386	216	28900
1380	06-CI-0349	P	3.68807	LT	4.53361	6.04136	LT	321	215	11236
1333	06-KE-0011	P	3.29677	LT	4.53782	5.79009	LT	360	214	21316
1363	06-TH-69	P	1.03	RECENT	4.5404	5.6436	LT	519	213	93636
15	06-US-0236	P	4.83	LT	4.54073	6.32921	LT	117	212	9025
82	06-KE-0247	P	5.43	LT	4.54199	5.81926	LT	60	211	22801
594	06-UG-4	P	7.1	LT	4.54263	6.11059	LT	1	210	43681
1221	06-TH-192	P	2.62778	LT	4.54652	5.28922	LT	422	209	45369
903	06-SA-120	P	3.96	LT	4.55717	6.03541	LT	277	208	4761
370	07-CI-0104	P	4.64	LT	4.55768	5.6601	LT	162	207	2025
252	06-SA-0010	P	3.08	LT	4.57481	6.35243	LT	391	206	34225
213	06-TH-0073	P	3.97	LT	4.58619	6.16433	LT	276	205	5041
1054	06-US-0227	P	4.00206	LT	4.59684	6.07065	LT	272	204	4624
914	06-CI-0123	P	2.46897	LT	4.60167	6.15552	LT	432	203	52441
695	06-SA-128	P	5.85	LT	4.60204	6.00507	LT	30	202	29584
390	06-TH-0176	P	3.55	LT	4.60283	5.60185	LT	333	201	17424
1422	06-SA-0170	P	4.3742	LT	4.60389	5.60789	LT	217	200	289
438	06-SA-0072	P	5.83	LT	4.60843	6.04322	LT	33	199	27556
1268	06-SA-0016	P	4.43783	LT	4.61787	5.38347	LT	204	198	36
760	06-TH-77	P	4.83	LT	4.62791	6.03147	LT	116	197	6561
180	06-US-0216	P	5.4	LT	4.63012	6.22987	LT	65	196	17161
920	06-TH-110	P	3.94	LT	4.63148	5.98595	LT	282	195	7569
466	07-CI-0233	P	5.83	LT	4.6385	5.50571	LT	32	194	26244
814	06-SA-114	P	5.43	LT	4.64517	6.40312	LT	62	193	17161
873	06-KE-469	P	3.85	LT	4.64569	6.27195	LT	302	192	12100
133	07-CI-0110	P	4.64	LT	4.64575	6.34095	LT	163	191	784
24	06-TH0-120	P	4.39	LT	4.64584	5.87074	LT	212	190	484
51	06-SA-0106	P	3.92	LT	4.65214	6.1699	LT	288	189	9801
1091	06-KE-0214	P	4.28927	LT	4.65421	6.10185	LT	231	188	1849
1169	06-TH-196	P	4.33523	LT	4.65603	5.27525	LT	225	186	1521
1024	06-SA-0025	P	4.61714	LT	4.65603	6.02531	LT	168	186	324
586	07-CI-374	P	5.81	LT	4.65657	5.4688	LT	34	185	22801
1367	06-TH-70	P	3.444	LT	4.66031	5.94079	LT	344	184	25600
1262	06-US-0235	P	4.74859	LT	4.66091	6.27415	LT	134	183	2401
1031	06-CI-0162	P	4.8995	LT	4.66205	5.88678	LT	110	182	5184
229	06-KE-206	P	5.33	LT	4.66289	6.19159	LT	72	181	11881
1337	06-TH-112	P	2.7799	LT	4.66346	5.6792	LT	411	180	53361
743	07-CI-200	P	5.84	LT	4.67261	5.3867	LT	31	179	21904
545	06-UG-13	P	5.22	LT	4.67285	5.6668	LT	85	178	8649
83	07CI-0277	P	4.62	LT	4.67295	6.15704	LT	166	177	121
1164	06-UG-0014	P	4.70588	LT	4.67346	5.93888	LT	147	176	841
1249	CDC 237	P	4.65295	LT	4.676	5.79455	LT	158	175	289
657	06-TH-198	P	4.32	LT	4.67795	6.18396	LT	227	174	2809
1406	06-KE-0248	P	4.77226	LT	4.67871	5.71389	LT	126	173	2209
118	06-KE-0049	P	5.26	LT	4.67893	5.87024	LT	79	172	8649
523	07-CI-354	P	4.29	LT	4.69189	5.85145	LT	230	171	3481
27	06-TH-0098	P	4.35	LT	4.69787	6.15577	LT	223	170	2809
638	06-SA-086	P	5.33	LT	4.69997	5.81615	LT	71	169	9604
362	06-TH-0116	P	3.99	LT	4.70234	5.79232	LT	273	168	11025
952	06-SA-165	P	2.69	LT	4.70339	6.40065	LT	419	167	63504
1360	06-KE-0416	P	4.09876	LT	4.71722	6.24845	LT	259	166	8649
262	06-SA-0129	P	4.48	LT	4.72884	5.68292	LT	194	165	841
663	06-US-60	P	4.75	LT	4.73102	6.07622	LT	132	164	1024
321	06-US-0232	P	4.58	LT	4.7315	6.28574	LT	177	163	196
1432	06-TH-141	P	3.7952	LT	4.73249	6.14503	LT	309	162	21609
788	06-TH-108	P	4.12	LT	4.73355	5.56768	LT	253	161	8464
257	06-SA-0007	P	4.69	LT	4.73582	5.938	LT	153	160	49
154	06-SA-0073	P	4.72	LT	4.7434	5.76505	LT	140	159	361
450	06-SA-0023	P	6.76	LT	4.74508	5.88914	LT	5	158	23409
602	07-CI-343	P	5.6	LT	4.75021	5.99482	LT	45	157	12544
1428	CDC 280	P	3.45936	LT	4.75112	6.14114	LT	343	156	34969
297	06-SA-0113	P	4.42	LT	4.75131	6.28811	LT	208	155	2809
265	07-CI-0328	P	5.01	LT	4.75231	5.52861	LT	98	154	3136
61	07-CI-0399	P	5.03	LT	4.75316	5.49927	LT	95	153	3364
1450	06-TH-111	P	2.74181	LT	4.76098	5.98352	LT	412	152	67600
471	06-SA-0146	P	6.65	LT	4.76121	5.23291	LT	8	151	20449
1322	06-SA-0061	P	3.91824	LT	4.76299	5.90135	LT	290	150	19600
909	250	P	3.33	LT	4.76827	5.76821	LT	355	149	42436
947	06-TH-114	P	3.42	LT	4.77066	6.18565	LT	346	148	39204
386	06-TH-0126	P	4.38	LT	4.77863	6.00276	LT	215	147	4624
789	06-TH-119	P	5.92	LT	4.78004	6.12727	LT	26	146	14400
1317	06-SA-0101	P	2.46157	LT	4.78061	6.1272	LT	433	145	82944
335	06-TH-0071	P	4.57	LT	4.78131	6.16454	LT	178	144	1156
924	06-SA-103	P	4.17	LT	4.78155	6.13824	LT	246	143	10609
870	06-TH-97	P	5.16	LT	4.78357	5.48947	LT	88	142	2916
1209	06-TH-129	P	3.41841	LT	4.78808	5.91393	LT	347	141	42436
171	07-CI-0063	P	5.56	LT	4.78827	5.88593	LT	47	140	8649
294	07-CI-0157	P	4.49	LT	4.79126	5.84598	LT	192	139	2809
497	06-SA-71	P	5.21	LT	4.79603	6.25346	LT	86	138	2704
20	07-CI-0161	P	5.78	LT	4.79851	5.46386	LT	36	137	10201
1157	06-KE-0255	P	4.23579	LT	4.80376	5.85706	LT	236	136	10000
922	06-US-223	P	5.46	LT	4.80582	6.32089	LT	56	135	6241
1309	06-CI-0225	P	4.90783	LT	4.80661	5.64392	LT	109	134	625
145	06-TH-168	P	3.9	LT	4.80927	6.1952	LT	292	133	25281
1089	06-SA-0102	P	4.50831	LT	4.80953	5.96614	LT	190	132	3364
793	06-KE-100	P	5.97	LT	4.81792	5.72763	LT	24	131	11449
935	06-TH-137	P	3.22	LT	4.82698	6.01368	LT	369	130	57121
957	06-SA-133	P	3.78	LT	4.83723	6.16185	LT	310	129	32761
1369	06-TH-115	P	4.63211	LT	4.83992	5.88482	LT	164	128	1296
1217	06-SA-0150	P	4.35714	LT	4.84604	6.26584	LT	220	127	8649
1278	CDC 232	P	2.57974	LT	4.8481	5.95539	LT	427	126	90601
169	06-KE-0141	P	5.37	LT	4.85041	6.29554	LT	68	125	3249
327	06-SA-0036	P	4.82	LT	4.85363	6.07386	LT	119	124	25
1358	06-SA-0040	P	4.04717	LT	4.85442	6.1608	LT	266	123	20449
298	06-UG-0022	P	3.18	LT	4.85478	6.10988	LT	374	122	63504
712	07-CI-278	P	5.85	LT	4.86467	5.8019	LT	29	121	8464
1251	06-SA-0107	P	3.75563	LT	4.86522	6.01827	LT	314	120	37636
60	06-SA-0168	P	4.02	LT	4.86525	6.28658	LT	269	119	22500
1466	06-US-0229	P	4.72528	LT	4.86651	5.93	LT	138	118	400
795	06-TH-202	P	4.96	LT	4.86727	6.08677	LT	104	117	169
513	06-TH-94	P	2.04	LT	4.87182	5.27925	LT	466	116	122500
645	06-SA-161	P	5.54	LT	4.87402	6.17642	LT	50	115	4225
1266	CDC 243	P	4.4689	LT	4.87645	5.84551	LT	199	114	7225
1013	06-SA-0149	P	4.85599	LT	4.8769	6.00208	LT	115	113	4
350	06-SA-0032	P	4.43	LT	4.87702	6.21164	LT	207	112	9025
1083	06-CI-0245	P	4.11319	LT	4.89476	5.73634	LT	254	111	20449
22	06-TH-0199	P	3.68	LT	4.89893	6.2516	LT	323	110	45369
893	06-TH-135	P	4.09	LT	4.90057	6.29514	LT	261	109	23104
921	06-TH-092	P	3.92	LT	4.90247	6.24272	LT	289	108	32761
936	07-CI-336	P	5.02	LT	4.9033	5.86449	LT	96	107	121
861	07-CI-180	P	6.26	LT	4.90501	5.68498	LT	16	106	8100
750	06-TH-101	P	5.15	LT	4.90926	6.23411	LT	89	105	256
971	06-SA-02	P	2.82	LT	4.91114	6.2391	LT	406	104	91204
240	07-CI-0228	P	5.32	LT	4.91382	5.79979	LT	73	103	900
79	06-KE-0430	P	5.64	LT	4.92101	6.03008	LT	43	102	3481
1229	06-TH-89	P	4.72	LT	4.92225	5.2791	LT	139	101	1444
1371	CDC 242	P	4.56204	LT	4.93048	5.92397	LT	180	100	6400
56	07-CI-0205	P	4.09	LT	4.93581	6.24645	LT	260	99	25921
1138	06-CI-0239	P	5.43377	LT	4.9588	5.73796	LT	57	98	1681
856	263	P	4.25	LT	4.96031	6.17654	LT	235	97	19044
1478	06-SA-0151	P	3.00824	LT	4.96397	6.20093	LT	395	96	89401
349	06-TH-0105	P	4.74	LT	4.96975	5.72156	LT	135	95	1600
1090	06-TH-160	P	3.97363	LT	4.9767	6.22029	LT	275	94	32761
1403	06-TH-125	P	3.68761	LT	4.9772	6.20294	LT	322	93	52441
717	06-UG-28	P	5.46	LT	4.98555	5.89663	LT	55	92	1369
364	07-CI-0065	P	4.96	LT	4.98847	6.04294	LT	103	91	144
711	06-CI-0045	P	4.64309	LT	5.00163	6.00815	LT	161	90	5041
300	07-CI-0304	P	4.81	LT	5.00283	6.09345	LT	121	89	1024
10	06-SA-0026	P	5.64	LT	5.00403	6.12982	LT	44	88	1936
186	06-TH-0086	P	4.21	LT	5.00615	6.15673	LT	239	87	23104
423	06-US-0204	P	4.79222	LT	5.01362	6.40854	LT	123	86	1369
790	06-SA-39	P	6.14	LT	5.01667	6.31333	LT	20	85	4225
35	07-CI-0216	P	5.05	LT	5.01825	6.13873	LT	94	84	100
551	07-CI-291	P	6.21	LT	5.01902	5.76323	LT	19	83	4096
412	06-KE-0227	P	4.76	LT	5.02105	6.17282	LT	129	82	2209
784	06-KE-559	P	6.04	LT	5.02872	5.37707	LT	22	81	3481
181	06-TH-0143	P	4.98	LT	5.03507	6.02744	LT	101	80	441
361	06-TH-0130	P	4.75	LT	5.03865	6.10431	LT	133	79	2916
1341	CDC 222	P	3.77798	LT	5.04177	6.11028	LT	311	78	54289
1387	06-CI-0204	P	4.9851	LT	5.04335	6.16816	LT	100	77	529
46	06-KE-148	P	4.52	LT	5.0494	6.13983	LT	186	76	12100
1244	06-CI-0302	P	5.33338	LT	5.05121	6.09913	LT	70	75	25
989	06-TH-128	P	2.74	LT	5.05168	6.11344	LT	413	74	114921
1051	06-CI-0221	P	5.28492	LT	5.06396	5.94164	LT	77	73	16
1052	06-TH-146	P	2.92063	LT	5.06859	5.9023	LT	399	72	106929
1041	06-SA-0024	P	4.20591	LT	5.07501	6.08256	LT	240	71	28561
108	06-KE-0222	P	5.07	LT	5.07899	6.40964	LT	92	70	484
833	06-TH-100	P	5.27	LT	5.08093	6.0087	LT	78	69	81
573	06-SA-21	P	5.5	LT	5.08958	5.90339	LT	52	68	256
954	06-UG-20	P	4.71	LT	5.11244	5.95557	LT	145	67	6084
1379	CDC 244	P	3.84937	LT	5.12431	5.47349	LT	303	66	56169
54	06-US-0201	P	5.55	LT	5.12869	5.80165	LT	49	65	256
978	06-US-222	P	5.25	LT	5.13196	6.37098	LT	82	64	324
510	06-US-224	P	6.29	LT	5.13725	6.33266	LT	15	63	2304
928	275	P	5.41	LT	5.14896	5.94572	LT	64	62	4
473	07-CI-0059	P	4.73	LT	5.15214	6.0387	LT	137	61	5776
683	06-SA-75	P	5.26	LT	5.15697	6.34496	LT	81	60	441
1256	06-US-0234	P	4.60668	LT	5.15816	6.19078	LT	171	59	12544
730	06-TH-95	P	4.35	LT	5.15956	5.96323	LT	222	58	26896
736	06-KE-422	P	5.29	LT	5.16071	6.19238	LT	76	57	361
474	06-TH-0193	P	5.89	LT	5.16583	5.80613	LT	28	56	784
1486	06-KE-0369	P	4.70104	LT	5.17498	6.18117	LT	148	55	8649
1444	06-US-0208	P	4.35693	LT	5.17696	6.46217	LT	221	54	27889
1190	06-KE-0471	P	3.88372	LT	5.1928	6.16961	LT	294	53	58081
1125	06-CI-0158	P	4.91218	LT	5.20526	6.02444	LT	108	52	3136
1388	CDC 266	P	4.77053	LT	5.20792	5.77779	LT	127	51	5776
904	06-KE-0397	P	4.43716	LT	5.20943	6.14824	LT	205	50	24025
982	06-UG-18	P	5.52	LT	5.21607	6.35309	LT	51	49	4
137	07-CI-0195	P	4.47	LT	5.22036	5.94668	LT	198	48	22500
487	07-CI-234	P	6.51	LT	5.22425	6.21529	LT	10	47	1369
274	CDC 251	P	4.86	LT	5.22569	5.89844	LT	114	46	4624
1335	06-SA-0109	P	3.17423	LT	5.23221	6.33678	LT	375	45	108900
336	06-TH-0154	P	3.96	LT	5.23743	6.16348	LT	278	44	54756
303	06-SA-0125	P	5.49	LT	5.23942	6.25016	LT	53	43	100
1258	06-KE-0492	P	4.92946	LT	5.24315	6.11666	LT	107	42	4225
231	CDC 249	P	4.81	LT	5.2515	6.21017	LT	122	41	6561
879	06-KE-115	P	5.65	LT	5.25441	6.13159	LT	42	40	4
673	06-KE-18	P	6.81	LT	5.25785	5.5902	LT	4	39	1225
1183	06-CI-0333	P	4.88639	LT	5.25843	6.16222	LT	111	38	5329
1453	06-SA-0169	P	4.3093	LT	5.25929	6.29243	LT	228	37	36481
142	06-TH-136	P	4.26	LT	5.26692	5.97938	LT	234	36	39204
461	06-TH-139	P	4.44	LT	5.27335	6.15732	LT	203	35	28224
1286	06-TH-187	P	3.57669	LT	5.2756	6.18977	LT	332	34	88804
67	07-CI-0174	P	5.37	LT	5.28005	6.32988	LT	69	33	1296
72	06-CI-0211	P	3.77	LT	5.28249	6.12399	LT	313	32	78961
1277	06-SA-0148	P	4.71961	LT	5.28354	6.31693	LT	142	31	12321
1158	06-US-0215	P	4.18503	LT	5.28879	6.12642	LT	244	30	45796
1110	06-CI-0274	P	5.43155	LT	5.29414	5.97106	LT	58	29	841
319	06-SA-0142	P	5.3	LT	5.30195	6.0915	LT	75	28	2209
302	06-SA-0066	P	4.5	LT	5.30567	6.06584	LT	191	27	26896
1179	06-US-0209	P	4.37337	LT	5.30923	6.16668	LT	218	26	36864
1438	06-TH-113	P	4.39683	LT	5.32751	6.15277	LT	210	25	34225
1223	06-SA-0110	P	4.60667	LT	5.32771	6.12205	LT	172	24	21904
1016	06-KE-0225	P	4.06392	LT	5.32951	5.89005	LT	263	23	57600
910	258	P	4.33	LT	5.33783	5.71583	LT	226	22	41616
854	07-CI-111	P	5.91	LT	5.35225	6.05234	LT	27	21	36
1235	06-TH-173	P	2.86044	LT	5.37132	6.3692	LT	403	20	146689
1130	06-TH-140	P	4.20444	LT	5.37133	6.08678	LT	241	19	49284
579	06-SA-48	P	6.38	LT	5.43958	5.98884	LT	13	18	25
719	07-CI-250	P	6.75	LT	5.47939	6.16233	LT	7	17	100
874	07-US-205	P	5.11	LT	5.47939	6.29124	LT	90	16	5476
678	06-TH-131	P	4.87	LT	5.53488	6.28084	LT	112	15	9409
655	06-US-203	P	6.76	LT	5.55784	6.13496	LT	6	14	64
1498	07-CI-331	P	6.48	LT	5.57326	5.8269	LT	11	13	4
625	06-UG-11	P	7.09	LT	5.57888	6.25906	LT	2	12	100
1488	06-CI-0267	P	5.08303	LT	5.60956	5.87559	LT	91	11	6400
694	11-SC-56	P	6.6	LT	5.61003	6.29408	LT	9	10	1
12	06-KE-0176	P	4.56	LT	5.62818	6.22519	LT	181	9	29584
406	07-CI-0325	P	4.72	LT	5.64612	6.20619	LT	141	8	17689
2	CDC 240	P	5.43	LT	5.65987	6.19921	LT	61	7	2916
254	07-CI-0197	P	5.76	LT	5.66236	6.25843	LT	38	6	1024
1331	06-CI-0155	P	5.38086	LT	5.67298	6.09217	LT	66	5	3721
230	06-TH-0117	P	4.77	LT	5.78602	6.22576	LT	128	4	15376
1271	06-CI-0107	P	4.86819	LT	5.98013	6.23725	LT	113	3	12100
672	06-TH-151	P	5.8	LT	5.99606	6.38032	LT	35	2	1089
1067	06-CI-0357	P	4.69475	LT	6.02365	6.11354	LT	152	1	22801
										8376344
									n^3	181321496
									n^3	566
									n^3-n	181320930
									6*sum	50258064
									Ratio	0.277177
									rho	0.722823

## Sheet: Agreement
													Asante Agreement with LAg-EIA
												Table	Recent Agreement	LT Agreement
												A	0.816327	0.937901
												B	0.818182	0.940043
												C	0.944954	0.989035

## Sheet: Repeat 7.3.18
Sample #	CDC ID	HIV Status	Peptide Classification	LAg ODn	LAg Classification	Incidence Line	Diagnostic Line	Incidence Line						Visual 1	V line 1	LT 1	Visual 2	V line 1	LT 1	V line 1	LT 1
562	06-KE-396	P	1	2.52	LT	18	90948	1.57333				25	06-SA-0139	R	5.535	2.568	R	5.443	2.569	5.489	2.5685
1159	06-CI-0210	P	1	3.14936	LT	76	17019	1.641				38	06-SA-0091	LT	5.617	3.301	LT	5.762	3.635	5.6895	3.468
387	06-KE-0399	P	1	2.2	LT	240	210150	2.04483				59	06-SA-0054	R	4.687	2.305	R	5.098	2.711	4.8925	2.508
373	07-CI-0077	P	1	3.98	LT	296	298643	2.26483				101	06-UG-0021	LT(faint)	5.175	2.965	R	4.71	2.438	4.9425	2.7015
731	228	P	1	2.28	LT	194	19208	2.2825				134	06-SA-0008	LT(faint)	4.878	3.082	R	4.581	2.33	4.7295	2.706
1062	06-KE-0041	P		3.88089	LT	1479	595204	2.375				136	06-TH-0178	R	4.898	2.386	R	5.333	2.562	5.1155	2.474
802	06-TH-90	P	1	2.1	LT	514	82546	2.4435				146	06-TH-0083	LT(faint)	4.472	2.816	LT(faint)	4.752	3.035	4.612	2.9255
355	06-CI-0408	P	Dual	2.912	LT	1734	651327	2.56317				184	06-TH-0184	R	4.269	2.408	LT(faint)	4.668	3.067	4.4685	2.7375
735	06-TH-150	P	1	2.26	LT	1137	129182	2.58033				223	06-CI-0175	LT(faint)	5.739	2.633	R	5.38	2.272	5.5595	2.4525
1000	06-KE-0276	P	1	2.29925	LT	921	13499	2.583				227	06-SA-006	R	4.528	2.497	LT(faint)	4.874	3.155	4.701	2.826
704	07-CI-426	P	1	3.85	LT	210	10791	2.60067				260	06-TH-0144	LT(faint)	4.551	2.94	R	4.55	2.589	4.5505	2.7645
134	06-SA-0008	P	1	3.27	LT	1374	254266	2.71183				278	06-SA-0143	LT(faint)	4.446	2.949	R	4.26	2.439	4.353	2.694
1413	06-TH-179	P	1	2.37518	LT	3661	575859	2.7185				295	06-TH-0147	R	4.744	2.775	R	4.248	2.292	4.496	2.5335
136	06-TH-0178	P	1	2.22	LT	646	393330	2.72433				325	06-SA-0056	LT	5.308	3.249	LT	5.038	3.033	5.173	3.141
414	06-SA-0046	P	1	2.81	LT	828	14652	2.725				355	06-CI-0408	R	5.62	2.013	R	5.651	1.176	5.6355	1.5945
434	07-CI-0156	P	1	3.21	LT	659	5672	2.7255				373	07-CI-0077	R	5.259	2.207	R	4.996	2.037	5.1275	2.122
598	07-CI-190	P	1	3.1	LT	1324	31090	2.7355				387	06-KE-0399	R	4.99	1.944	R	4.921	1.544	4.9555	1.744
905	07-CI-108	P	1	2.61	LT	1464	56086	2.74				414	06-SA-0046	R	3.792	2.378	R	4.049	2.668	3.9205	2.523
900	06-SA-152	P	1	2.59	LT	402	97000	2.7445				434	07-CI-0156	R	4.026	2.238	R	4.143	2.279	4.0845	2.2585
1102	06-US-0241	P	1	4.10615	LT	2805	1100575	2.7495				463	07-CI-0109	R	4.062	2.318	R	3.863	2.502	3.9625	2.41
223	06-CI-0175	P	Dual	4.008	LT	1130	69658	2.7555				493	07-CI-241	LT(faint)	5.493	2.988	LT(faint)	5.406	2.997	5.4495	2.9925
493	07-CI-241	P	1	2.78	LT	699	114750	2.75883				508	06-SA-93	R	5.877	2.587	R	5.784	2.422	5.8305	2.5045
295	06-TH-0147	P	1	2.11	LT	1279	27248	2.80067				562	06-KE-396	R	5.73	1.146	R	6.081	1.255	5.9055	1.2005
260	06-TH-0144	P	1	2.15	LT	2715	18255	2.80475				598	07-CI-190	R	3.848	2.362	LT(faint)	4.536	3.188	4.192	2.775
25	06-SA-0139	P	1	2.81	LT	1271	544839	2.81967				605	06-TH-148	R	4.756	2.626	LT	5.349	3.278	5.0525	2.952
463	07-CI-0109	P	1	3.59	LT	772	54565	2.85533				606	06-SA-122	LT(faint)	4.781	3.13	LT(faint)	4.517	2.539	4.649	2.8345
508	06-SA-93	P	1	2.88	LT	1095	449605	2.862				661	06-TH-79	R	4.58	2.362	R	4.763	2.441	4.6715	2.4015
59	06-SA-0054	P	1	3.38	LT	2206	210104	2.89438				704	07-CI-426	R	5.663	2.164	R	5.79	2.029	5.7265	2.0965
838	06-TH-109	P	1	4.22	LT	1364	26307	2.89567				838	06-TH-109	LT(faint)	4.365	2.996	LT(faint)	4.385	2.923	4.375	2.9595
1071	06-TH-75	P	1	2.492	LT	335	43030	2.90683				841	06-SA-60	LT(faint)	4.883	3.217	LT(faint)	4.838	2.987	4.8605	3.102
184	06-TH-0184	P	1	2.22	LT	1675	70428	2.92083				857	06-SA-77	LT	5.274	3.237	LT(faint)	4.805	2.8	5.0395	3.0185
278	06-SA-0143	P	1	2.15	LT	1176	55052	2.956				900	06-SA-152	R	5.173	2.23	R	5.069	2.32	5.121	2.275
606	06-SA-122	P	1	3.13	LT	1625	81128	2.9585				901	06-KE-556	R	4.719	1.914	R	5	2.785	4.8595	2.3495
1424	06-CI-0411	P	1	3.32728	LT	3201	323152	2.96875				905	07-CI-108	R	4.45	2.643	R	4.5	2.649	4.475	2.646
101	06-UG-0021	P	1	2.71	LT	3213	661089	2.99				934	06-UG-0027	LT	5.986	3.374	LT(faint)	5.583	2.705	5.7845	3.0395
												1011	06-US-231	LT	5.922	3.917	LT	5.242	2.9	5.582	3.4085
												1021	06-TH-203	LT	5.571	4.125	LT	5.719	4.026	5.645	4.0755
												1062	06-KE-0041	R	4.977	2.483	R	4.309	1.771	4.643	2.127
												1078	07-CI-252	LT(faint)	5.769	3.182	LT	5.678	6.456	5.7235	4.819
												1102	06-US-0241	LT(faint)	5.435	3.036	LT(faint)	5.47	2.825	5.4525	2.9305
												1143	06-TH-206	LT	5.527	3.723	LT	5.275	3.816	5.401	3.7695
												1159	06-CI-0210	R	3.877	1.041	R	3.794	1.322	3.8355	1.1815
												1353	06-TH-161	LT	4.96	3.627	LT	4.892	3.492	4.926	3.5595
												1363	06-TH-69	LT	5.396	4.214	LT	5.751	4.485	5.5735	4.3495
												1381	06-TH-72	LT	5.212	3.116	LT	5.22	3.227	5.216	3.1715
												1389	CDC 271	LT(faint)	4.931	3.248	LT	4.925	3.238	4.928	3.243
												1424	06-CI-0411	LT(faint)	5.849	2.822	LT	5.859	2.914	5.854	2.868
